# Supplementary material for: Lactobacillus johnsonii N6.2 phospholipids induce immature-like dendritic cells with a migratory-regulatory-like transcriptional signature
Source: Gut Microbes. 2023 Sep 7;15(2):2252447. doi: 10.1080/19490976.2023.2252447 (PMC10486300; doi:10.1080/19490976.2023.2252447)
Supplement: Supplemental Material [file KGMI_A_2252447_SM2693.zip]

Archive with 6 entries (5 files):
- Supplementary material/
- Supplementary material/Supplemental material_revised_v2.docx
- Supplementary material/Table S1.docx
- Supplementary material/Table S2.xlsx
- Supplementary material/Table S3.xlsx
- Supplementary material/Table S4.xlsx
