# Supplementary material for: Lactobacillus johnsonii N6.2 phospholipids induce immature-like dendritic cells with a migratory-regulatory-like transcriptional signature
Source: Gut Microbes. 2023 Sep 7;15(2):2252447. doi: 10.1080/19490976.2023.2252447 (PMC10486300; doi:10.1080/19490976.2023.2252447)
Supplement: Supplemental Material [file KGMI_A_2252447_SM2693.zip › Supplementary material/Table S2.xlsx]

## Sheet: All
RT	m/z	Name_matched	Formula_matched	Annotation	CATEGORY	MAIN_CLASS	SUB_CLASS	GL_1	GL_2	PL_1	PL_2	SL_1	SL_2	TL_1	TL_2
45.923	775.549	_1-_2,3-dihydroxypropoxy_-hydroxyphosphoryl_oxy-3-_octadec-11-enoyl_oxypropan-2-yl_ octadecanoate	C42H81O10P	MS-2	Fatty Acyls [FA]	Fatty Acids and Conjugates [FA01]	Fatty Acids and Conjugates [FA01]	0	352	7778	110932	0	0	49484	32684
46.559	775.549	_2.3-dihydroxypropoxy_3-_octadec-9-enoyloxy_-2-_octadecanoyloxy_propoxy_phosphinic acid	C42H81O10P	MS-2	Fatty Acyls [FA]	Fatty Acids and Conjugates [FA01]	Fatty Acids and Conjugates [FA01]	0	198	131722	75642	0	0	26662	19674
11.87	323.256	_R_-2-hydroxystearic acid	C18H36O3	MS-2	Fatty Acyls [FA]	Octadecanoids [FA02]	Other Octadecanoids [FA0200]	15918	17460	14252	5860	116996	89270	172790	84996
54.384	299.258	_R_-2-hydroxystearic acid	C18H36O3	MS-2	Fatty Acyls [FA]	Octadecanoids [FA02]	Other Octadecanoids [FA0200]	1700	0	0	1658	0	1374	0	0
55.82	614.572	DG 16:0_18:0	C37H72O5	MS-2	Glycerolipids [GL]	Diradylglycerols [GL02]	Diacylglycerols [GL0201]	310786	0	44400	18534	51418	18172	52570	45122
55.211	626.572	DG 16:0_19:1	C38H72O5	MS-2	Glycerolipids [GL]	Diradylglycerols [GL02]	Diacylglycerols [GL0201]	2110	17202	2328	2452	139606	9442	139992	10894
59.779	642.604	DG 18:0_18:0	C39H76O5	MS-2	Glycerolipids [GL]	Diradylglycerols [GL02]	Diacylglycerols [GL0201]	551978	269042	80508	11542	106100	11402	111402	119998
60.445	642.604	DG 18:0_18:0	C39H76O5	MS-2	Glycerolipids [GL]	Diradylglycerols [GL02]	Diacylglycerols [GL0201]	0	263264	75002	73072	95416	107558	0	0
56.956	640.588	DG 18:0_18:1	C39H74O5	MS-2	Glycerolipids [GL]	Diradylglycerols [GL02]	Diacylglycerols [GL0201]	12868	19922	8314	2914	240588	183752	244678	112148
58.839	654.603	DG 18:0_19:1	C40H76O5	MS-2	Glycerolipids [GL]	Diradylglycerols [GL02]	Diacylglycerols [GL0201]	123088	3196	1556	1746	0	10744	0	10050
59.42	654.603	DG 18:0_19:1	C40H76O5	MS-2	Glycerolipids [GL]	Diradylglycerols [GL02]	Diacylglycerols [GL0201]	0	0	12446	1818	715014	19348	735658	317958
59.851	654.605	DG 18:0_19:1	C40H76O5	MS-2	Glycerolipids [GL]	Diradylglycerols [GL02]	Diacylglycerols [GL0201]	1700	60394	13552	12670	34700	561770	11378	323116
51.378	638.572	DG 18:1_18:1	C39H72O5	MS-2	Glycerolipids [GL]	Diradylglycerols [GL02]	Diacylglycerols [GL0201]	224580	2154	2194	1850	2302	2598	0	3888
53.907	638.573	DG 18:1_18:1	C39H72O5	MS-2	Glycerolipids [GL]	Diradylglycerols [GL02]	Diacylglycerols [GL0201]	0	12356	5958	6808	27938	65446	32268	19114
52.422	638.572	DG 18:1_18:1	C39H72O5	MS-2	Glycerolipids [GL]	Diradylglycerols [GL02]	Diacylglycerols [GL0201]	30668	105884	23906	10924	1302886	971860	1336338	599178
48.604	636.557	DG 18:1_18:2	C39H70O5	MS-2	Glycerolipids [GL]	Diradylglycerols [GL02]	Diacylglycerols [GL0201]	9884	5218	3272	1520	79218	23882	81292	32364
49.641	636.556	DG 18:1_18:2	C39H70O5	MS-2	Glycerolipids [GL]	Diradylglycerols [GL02]	Diacylglycerols [GL0201]	4772	5874	2976	2782	99754	74742	95176	43406
55.024	652.588	DG 18:1_19:1	C40H74O5	MS-2	Glycerolipids [GL]	Diradylglycerols [GL02]	Diacylglycerols [GL0201]	1304862	3648	2072	1460	0	15164	27838	10620
55.857	652.587	DG 18:1_19:1	C40H74O5	MS-2	Glycerolipids [GL]	Diradylglycerols [GL02]	Diacylglycerols [GL0201]	8146	657850	188638	2406	7550890	28314	7863410	3373254
56.388	652.588	DG 18:1_19:1	C40H74O5	MS-2	Glycerolipids [GL]	Diradylglycerols [GL02]	Diacylglycerols [GL0201]	0	0	0	163348	0	6093572	25902	0
52.368	650.572	DG 19:1_18:2	C40H72O5	MS-2	Glycerolipids [GL]	Diradylglycerols [GL02]	Diacylglycerols [GL0201]	13436	7366	6008	5446	261560	9482	252256	109432
57.94	666.603	DG 19:1_19:1	C41H76O5	MS-2	Glycerolipids [GL]	Diradylglycerols [GL02]	Diacylglycerols [GL0201]	316378	10470	2802	2802	0	20176	0	41560
37.319	936.663	DGDG 16:0_18:1	C49H90O15	MS-2	Glycerolipids [GL]	Glycosyldiradylglycerols [GL05]	Glycosyldiacylglycerols [GL0501]	298248	2348	4024	0	1220	0	11238	1840
38.421	936.662	DGDG 16:0_18:1	C49H90O15	MS-2	Glycerolipids [GL]	Glycosyldiradylglycerols [GL05]	Glycosyldiacylglycerols [GL0501]	79810	203050	16082	4612	0	738	22812	37878
40.996	950.679	DGDG 16:0_19:1	C50H92O15	MS-2	Glycerolipids [GL]	Glycosyldiradylglycerols [GL05]	Glycosyldiacylglycerols [GL0501]	2212648	14330	1554	0	1140	0	572416	3398
42.086	950.678	DGDG 16:0_19:1	C50H92O15	MS-2	Glycerolipids [GL]	Glycosyldiradylglycerols [GL05]	Glycosyldiacylglycerols [GL0501]	83882	1653854	61666	40132	1648	846	562062	400890
36.313	948.664	DGDG 16:1_19:1	C50H90O15	MS-2	Glycerolipids [GL]	Glycosyldiradylglycerols [GL05]	Glycosyldiacylglycerols [GL0501]	290024	7888	1972	742	0	0	21944	3100
37.317	948.662	DGDG 16:1_19:1	C50H90O15	MS-2	Glycerolipids [GL]	Glycosyldiradylglycerols [GL05]	Glycosyldiacylglycerols [GL0501]	10928	198574	6532	5372	0	0	74524	39614
43.154	964.695	DGDG 17:0_19:1	C51H94O15	MS-2	Glycerolipids [GL]	Glycosyldiradylglycerols [GL05]	Glycosyldiacylglycerols [GL0501]	970998	4986	2898	1306	0	0	306462	0
44.236	964.694	DGDG 17:0_19:1	C51H94O15	MS-2	Glycerolipids [GL]	Glycosyldiradylglycerols [GL05]	Glycosyldiacylglycerols [GL0501]	91692	713690	23758	16106	0	0	299410	150140
44.97	991.657	DGDG 18:0_18:1	C51H94O15	MS-2	Glycerolipids [GL]	Glycosyldiradylglycerols [GL05]	Glycosyldiacylglycerols [GL0501]	107922	148296	420	3668	0	0	45014	22122
46.614	978.711	DGDG 18:0_19:1	C52H96O15	MS-2	Glycerolipids [GL]	Glycosyldiradylglycerols [GL05]	Glycosyldiacylglycerols [GL0501]	1934642	37298	2090	2096	0	0	18360	9856
47.678	978.71	DGDG 18:0_19:1	C52H96O15	MS-2	Glycerolipids [GL]	Glycosyldiradylglycerols [GL05]	Glycosyldiacylglycerols [GL0501]	38178	1441924	43426	7480	0	0	627958	312732
39.085	962.678	DGDG 18:1_18:1	C51H92O15	MS-2	Glycerolipids [GL]	Glycosyldiradylglycerols [GL05]	Glycosyldiacylglycerols [GL0501]	1262242	1485342	46690	1198	986	0	643388	353346
38.093	962.679	DGDG 18:1_18:1	C51H92O15	MS-2	Glycerolipids [GL]	Glycosyldiradylglycerols [GL05]	Glycosyldiacylglycerols [GL0501]	2115866	6636	1470	1522	1576	822	0	2360
40.046	962.677	DGDG 18:1_18:1	C51H92O15	MS-2	Glycerolipids [GL]	Glycosyldiradylglycerols [GL05]	Glycosyldiacylglycerols [GL0501]	52618	883500	27736	35222	0	872	396128	206338
40.497	962.681	DGDG 18:1_18:1	C51H92O15	MS-2	Glycerolipids [GL]	Glycosyldiradylglycerols [GL05]	Glycosyldiacylglycerols [GL0501]	0	0	6376	22422	1402	678	28452	0
40.505	989.642	DGDG 18:1_18:1	C51H92O15	MS-2	Glycerolipids [GL]	Glycosyldiradylglycerols [GL05]	Glycosyldiacylglycerols [GL0501]	132244	159008	11406	5110	0	0	65196	28996
41.147	989.641	DGDG 18:1_18:1	C51H92O15	MS-2	Glycerolipids [GL]	Glycosyldiradylglycerols [GL05]	Glycosyldiacylglycerols [GL0501]	20534	0	8460	1190	0	0	15580	14712
35.558	960.664	DGDG 18:1_18:2	C51H90O15	MS-2	Glycerolipids [GL]	Glycosyldiradylglycerols [GL05]	Glycosyldiacylglycerols [GL0501]	179176	96902	6226	3474	812	566	77368	38880
45.484	976.694	DGDG 18:1_19:1	C52H94O15	MS-2	Glycerolipids [GL]	Glycosyldiradylglycerols [GL05]	Glycosyldiacylglycerols [GL0501]	179528	100922	6220	5086	0	0	27052	39030
72.714	976.694	DGDG 18:1_19:1	C52H94O15	MS-2	Glycerolipids [GL]	Glycosyldiradylglycerols [GL05]	Glycosyldiacylglycerols [GL0501]	250758	143644	3128	818	0	0	5058	18382
41.789	976.694	DGDG 18:1_19:1	C52H94O15	MS-2	Glycerolipids [GL]	Glycosyldiradylglycerols [GL05]	Glycosyldiacylglycerols [GL0501]	19175422	53470	1914	1514	2212	0	0	11210
42.915	976.693	DGDG 18:1_19:1	C52H94O15	MS-2	Glycerolipids [GL]	Glycosyldiradylglycerols [GL05]	Glycosyldiacylglycerols [GL0501]	0	14603126	801072	12204	8568	3186	7881122	4511846
44.243	976.695	DGDG 18:1_19:1	C52H94O15	MS-2	Glycerolipids [GL]	Glycosyldiradylglycerols [GL05]	Glycosyldiacylglycerols [GL0501]	439930	1133680	43028	9550	870	0	98204	179606
44.594	976.694	DGDG 18:1_19:1	C52H94O15	MS-2	Glycerolipids [GL]	Glycosyldiradylglycerols [GL05]	Glycosyldiacylglycerols [GL0501]	628654	493946	10990	0	0	0	94542	77400
43.529	1003.66	DGDG 18:1_19:1	C52H94O15	MS-2	Glycerolipids [GL]	Glycosyldiradylglycerols [GL05]	Glycosyldiacylglycerols [GL0501]	2597580	2998590	1412	176520	472	510	1543486	896178
44.071	1003.66	DGDG 18:1_19:1	C52H94O15	MS-2	Glycerolipids [GL]	Glycosyldiradylglycerols [GL05]	Glycosyldiacylglycerols [GL0501]	0	0	262568	8316	1278	0	178520	0
38.36	974.68	DGDG 19:1_18:2	C52H92O15	MS-2	Glycerolipids [GL]	Glycosyldiradylglycerols [GL05]	Glycosyldiacylglycerols [GL0501]	462442	0	5910	1188	0	806	0	2690
39.388	974.678	DGDG 19:1_18:2	C52H92O15	MS-2	Glycerolipids [GL]	Glycosyldiradylglycerols [GL05]	Glycosyldiacylglycerols [GL0501]	0	318084	15838	8836	0	0	223526	122686
47.844	990.711	DGDG 19:1_19:1	C53H96O15	MS-2	Glycerolipids [GL]	Glycosyldiradylglycerols [GL05]	Glycosyldiacylglycerols [GL0501]	40456	144776	3592	7122	2572	2248	12634	17298
46.504	990.71	DGDG 19:1_19:1	C53H96O15	MS-2	Glycerolipids [GL]	Glycosyldiradylglycerols [GL05]	Glycosyldiacylglycerols [GL0501]	172022	3551974	122908	102596	1506	0	39140	961780
47.018	1017.67	DGDG 19:1_19:1	C53H96O15	MS-2	Glycerolipids [GL]	Glycosyldiradylglycerols [GL05]	Glycosyldiacylglycerols [GL0501]	631500	755738	4582	26464	398	0	309146	161674
41.101	1044.79	DGDG O-17:2_26:1	C58H106O14	MS-2	Glycerolipids [GL]	Glycosyldiradylglycerols [GL05]	Glycosyldiacylglycerols [GL0501]	1848544	5130	0	586	1070	0	7940	2738
42.143	1044.79	DGDG O-17:2_26:1	C58H106O14	MS-2	Glycerolipids [GL]	Glycosyldiradylglycerols [GL05]	Glycosyldiacylglycerols [GL0501]	363194	850660	0	0	2220	0	321040	131972
64.124	1056.82	HBMP 18:1_18:1_18:1	C60H111O11P	MS-2	Glycerophospholipids [GP]	Glycerophosphoglycerols [GP04]	Diacylglycerophosphomonoradylglycerols [GP0409]	13396	14776	134070	123968	1582	0	152602	71254
12.48	509.288	LPG 18:1	C24H47O9P	MS-2	Glycerophospholipids [GP]	Glycerophosphoglycerols [GP04]	Monoacylglycerophosphoglycerols [GP0405]	1010	324	41042	34918	416	512	440	1106
13.922	523.304	LPG 19:1	C25H49O9P	MS-2	Glycerophospholipids [GP]	Glycerophosphoglycerols [GP04]	Monoacylglycerophosphoglycerols [GP0405]	728	1092	62736	59964	0	278	1946	1546
45.7	788.625	MGDG 16:0_19:1	C44H82O10	MS-2	Glycerolipids [GL]	Glycosyldiradylglycerols [GL05]	Glycosyldiacylglycerols [GL0501]	318340	3354	3300	0	0	1578	15922	0
46.783	788.625	MGDG 16:0_19:1	C44H82O10	MS-2	Glycerolipids [GL]	Glycosyldiradylglycerols [GL05]	Glycosyldiacylglycerols [GL0501]	8064	144584	3936	0	0	0	51580	25170
51.172	816.657	MGDG 18:0_19:1	C46H86O10	MS-2	Glycerolipids [GL]	Glycosyldiradylglycerols [GL05]	Glycosyldiacylglycerols [GL0501]	274374	6320	0	0	0	0	43950	0
52.248	816.656	MGDG 18:0_19:1	C46H86O10	MS-2	Glycerolipids [GL]	Glycosyldiradylglycerols [GL05]	Glycosyldiacylglycerols [GL0501]	11136	124884	0	0	0	0	0	24466
42.645	800.626	MGDG 18:1_18:1	C45H82O10	MS-2	Glycerolipids [GL]	Glycosyldiradylglycerols [GL05]	Glycosyldiacylglycerols [GL0501]	255774	0	2084	0	2778	1546	54908	4452
43.62	800.624	MGDG 18:1_18:1	C45H82O10	MS-2	Glycerolipids [GL]	Glycosyldiradylglycerols [GL05]	Glycosyldiacylglycerols [GL0501]	179224	111710	10482	7714	1968	1902	0	27444
46.411	814.641	MGDG 18:1_19:1	C46H84O10	MS-2	Glycerolipids [GL]	Glycosyldiradylglycerols [GL05]	Glycosyldiacylglycerols [GL0501]	4239690	10836	1822	1722	3016	1890	5296	2930
47.514	814.641	MGDG 18:1_19:1	C46H84O10	MS-2	Glycerolipids [GL]	Glycosyldiradylglycerols [GL05]	Glycosyldiacylglycerols [GL0501]	34898	1843462	25674	14456	2434	2740	789590	367238
48.1	841.604	MGDG 18:1_19:1	C46H84O10	MS-2	Glycerolipids [GL]	Glycosyldiradylglycerols [GL05]	Glycosyldiacylglycerols [GL0501]	404698	481728	844	3380	0	0	124314	63168
49.922	828.657	MGDG 19:1_19:1	C47H86O10	MS-2	Glycerolipids [GL]	Glycosyldiradylglycerols [GL05]	Glycosyldiacylglycerols [GL0501]	783344	27002	1960	1092	0	520	0	6714
50.926	828.657	MGDG 19:1_19:1	C47H86O10	MS-2	Glycerolipids [GL]	Glycosyldiradylglycerols [GL05]	Glycosyldiacylglycerols [GL0501]	37362	342146	5040	2686	1216	0	125426	10166
51.671	855.62	MGDG 19:1_19:1	C47H86O10	MS-2	Glycerolipids [GL]	Glycosyldiradylglycerols [GL05]	Glycosyldiacylglycerols [GL0501]	78702	78188	396	648	0	0	22414	9478
18.167	255.233	Palmitic acid	C16H32O2	MS-2	Fatty Acyls [FA]	Fatty Acids and Conjugates [FA01]	Straight chain fatty acids [FA0101]	9130	13428	5482	6846	6862	6092	6592	8184
43.363	780.571	PG 16:0_19:1	C41H79O10P	MS-2	Glycerophospholipids [GP]	Glycerophosphoglycerols [GP04]	Diacylglycerophosphoglycerols [GP0401]	10878	23686	242256	198732	11406	10130	176816	101110
43.914	761.533	PG 16:0_19:1	C41H79O10P	MS-2	Glycerophospholipids [GP]	Glycerophosphoglycerols [GP04]	Diacylglycerophosphoglycerols [GP0401]	562	276	7072	227040	0	0	68782	48572
44.439	761.534	PG 16:0_19:1	C41H79O10P	MS-2	Glycerophospholipids [GP]	Glycerophosphoglycerols [GP04]	Diacylglycerophosphoglycerols [GP0401]	390	468	231368	6014	0	0	8890	13118
39.606	759.517	PG 16:1_19:1	C41H77O10P	MS-2	Glycerophospholipids [GP]	Glycerophosphoglycerols [GP04]	Diacylglycerophosphoglycerols [GP0401]	0	0	31244	6494	0	0	6158	6000
45.312	794.591	PG 18:0_18:1	C42H81O10P	MS-2	Glycerophospholipids [GP]	Glycerophosphoglycerols [GP04]	Diacylglycerophosphoglycerols [GP0401]	19610	1904	144918	9594	1622	892	121938	77390
48.826	808.606	PG 18:0_19:1	C43H83O10P	MS-2	Glycerophospholipids [GP]	Glycerophosphoglycerols [GP04]	Diacylglycerophosphoglycerols [GP0401]	10718	7086	575020	23348	0	1050	491686	323586
49.432	789.565	PG 18:0_19:1	C43H83O10P	MS-2	Glycerophospholipids [GP]	Glycerophosphoglycerols [GP04]	Diacylglycerophosphoglycerols [GP0401]	0	380	28034	463352	0	0	183628	113294
49.994	789.564	PG 18:0_19:1	C43H83O10P	MS-2	Glycerophospholipids [GP]	Glycerophosphoglycerols [GP04]	Diacylglycerophosphoglycerols [GP0401]	760	598	497548	68606	0	454	15256	0
40.332	792.575	PG 18:1_18:1	C42H79O10P	MS-2	Glycerophospholipids [GP]	Glycerophosphoglycerols [GP04]	Diacylglycerophosphoglycerols [GP0401]	4372	3164	379174	0	0	1590	293884	180962
41.299	792.574	PG 18:1_18:1	C42H79O10P	MS-2	Glycerophospholipids [GP]	Glycerophosphoglycerols [GP04]	Diacylglycerophosphoglycerols [GP0401]	5482	2682	264162	318846	0	0	70850	135052
46.531	806.59	PG 18:1_19:1	C43H81O10P	MS-2	Glycerophospholipids [GP]	Glycerophosphoglycerols [GP04]	Diacylglycerophosphoglycerols [GP0401]	3126	3004	103090	104070	1246	0	38146	73880
43.931	806.59	PG 18:1_19:1	C43H81O10P	MS-2	Glycerophospholipids [GP]	Glycerophosphoglycerols [GP04]	Diacylglycerophosphoglycerols [GP0401]	21282	14418	7361056	7179350	5382	4612	6276054	4453838
44.641	787.549	PG 18:1_19:1	C43H81O10P	MS-2	Glycerophospholipids [GP]	Glycerophosphoglycerols [GP04]	Diacylglycerophosphoglycerols [GP0401]	3626	4494	3689286	3641298	306	668	2000702	1511528
48.042	787.549	PG 18:1_19:1	C43H81O10P	MS-2	Glycerophospholipids [GP]	Glycerophosphoglycerols [GP04]	Diacylglycerophosphoglycerols [GP0401]	0	0	154676	118820	0	0	12940	10128
61.169	787.547	PG 18:1_19:1	C43H81O10P	MS-2	Glycerophospholipids [GP]	Glycerophosphoglycerols [GP04]	Diacylglycerophosphoglycerols [GP0401]	0	0	2090	2372	0	0	770	624
56.492	787.548	PG 18:1_19:1	C43H81O10P	MS-2	Glycerophospholipids [GP]	Glycerophosphoglycerols [GP04]	Diacylglycerophosphoglycerols [GP0401]	0	0	24100	14446	0	0	12086	7116
77.784	787.549	PG 18:1_19:1	C43H81O10P	MS-2	Glycerophospholipids [GP]	Glycerophosphoglycerols [GP04]	Diacylglycerophosphoglycerols [GP0401]	0	0	14090	68342	0	0	1536	1102
40.568	804.574	PG 19:1_18:2	C43H79O10P	MS-2	Glycerophospholipids [GP]	Glycerophosphoglycerols [GP04]	Diacylglycerophosphoglycerols [GP0401]	5204	5108	290280	230262	0	0	230300	144896
40.989	787.549	PG 19:1_18:2	C43H79O10P	MS-2	Glycerophospholipids [GP]	Glycerophosphoglycerols [GP04]	Diacylglycerophosphoglycerols [GP0401]	4542	0	186676	155318	0	1046	57350	89434
41.639	785.533	PG 19:1_18:2	C43H79O10P	MS-2	Glycerophospholipids [GP]	Glycerophosphoglycerols [GP04]	Diacylglycerophosphoglycerols [GP0401]	0	0	188238	138248	0	0	49538	55336
47.618	820.606	PG 19:1_19:1	C44H83O10P	MS-2	Glycerophospholipids [GP]	Glycerophosphoglycerols [GP04]	Diacylglycerophosphoglycerols [GP0401]	33904	162896	1890272	1631232	2036	1780	1635310	1068464
48.23	801.564	PG 19:1_19:1	C44H83O10P	MS-2	Glycerophospholipids [GP]	Glycerophosphoglycerols [GP04]	Diacylglycerophosphoglycerols [GP0401]	1594	652	1317578	1235258	346	588	558174	365486
48.759	801.566	PG 19:1_19:1	C44H83O10P	MS-2	Glycerophospholipids [GP]	Glycerophosphoglycerols [GP04]	Diacylglycerophosphoglycerols [GP0401]	504	2112	1313368	75004	616	954	0	0
40.754	773.533	PG 36:2	C42H79O10P	MS-2	Glycerophospholipids [GP]	Glycerophosphoglycerols [GP04]	Diacylglycerophosphoglycerols [GP0401]	1056	2708	9708	267270	2706	3826	109876	5764
41.533	773.533	PG 36:2	C42H79O10P	MS-2	Glycerophospholipids [GP]	Glycerophosphoglycerols [GP04]	Diacylglycerophosphoglycerols [GP0401]	352	850	281896	204492	684	762	79422	71348
42.317	773.532	PG 36:2	C42H79O10P	MS-2	Glycerophospholipids [GP]	Glycerophosphoglycerols [GP04]	Diacylglycerophosphoglycerols [GP0401]	0	332	230664	44800	382	350	13128	34904
38.728	771.519	PG 36:3	C42H77O10P	MS-2	Glycerophospholipids [GP]	Glycerophosphoglycerols [GP04]	Diacylglycerophosphoglycerols [GP0401]	0	0	40168	16782	414	0	9240	10380
69.135	796.738	TG 14:0_16:0_16:0	C49H94O6	MS-2	Glycerolipids [GL]	Triradylglycerols [GL03]	Triacylglycerols [GL0301]	0	21148	22494	15724	20596	17950	0	22118
69.761	796.739	TG 14:0_16:0_16:0	C49H94O6	MS-2	Glycerolipids [GL]	Triradylglycerols [GL03]	Triacylglycerols [GL0301]	147758	180068	96198	28210	112066	103176	128464	122294
70.312	810.754	TG 15:0_16:0_16:0	C50H96O6	MS-2	Glycerolipids [GL]	Triradylglycerols [GL03]	Triacylglycerols [GL0301]	126182	132476	74966	69506	88522	72972	93814	91900
71.137	824.771	TG 16:0_16:0_16:0	C51H98O6	MS-2	Glycerolipids [GL]	Triradylglycerols [GL03]	Triacylglycerols [GL0301]	179044	194840	108262	101130	143848	124612	145842	122320
70.057	848.771	TG 16:0_16:1_18:1	C53H98O6	MS-2	Glycerolipids [GL]	Triradylglycerols [GL03]	Triacylglycerols [GL0301]	85542	79432	70338	11444	85892	10920	103346	93234
73.579	880.834	TG 16:0_18:0_18:0	C55H106O6	MS-2	Glycerolipids [GL]	Triradylglycerols [GL03]	Triacylglycerols [GL0301]	212190	188118	127374	118844	144136	129950	155824	150174
71.409	876.803	TG 16:0_18:1_18:1	C55H102O6	MS-2	Glycerolipids [GL]	Triradylglycerols [GL03]	Triacylglycerols [GL0301]	68012	63036	55000	9258	104658	95316	100306	79394
74.538	908.865	TG 18:0_18:0_18:0	C57H110O6	MS-2	Glycerolipids [GL]	Triradylglycerols [GL03]	Triacylglycerols [GL0301]	163338	140974	26956	14878	113384	113702	127490	114368
29.303	461.363	_20S,24S_-24-ethylthornasterol	C29H48O4	MS-1	Sterol Lipids [ST]	Sterols [ST01]	Stigmasterols and C24-ethyl derivatives [ST0104]	238438	205366	3810	4446	16026	12680	10624	6502
28.378	461.363	_20S,24S_-24-ethylthornasterol	C29H48O4	MS-1	Sterol Lipids [ST]	Sterols [ST01]	Stigmasterols and C24-ethyl derivatives [ST0104]	597900	24492	3402	2806	12644	6214	12582	4386
19.963	478.39	_20S,24S_-24-ethylthornasterol	C29H48O4	MS-1	Sterol Lipids [ST]	Sterols [ST01]	Stigmasterols and C24-ethyl derivatives [ST0104]	32670	28170	12036	9310	114832	200562	88026	55466
19.122	478.389	_20S,24S_-24-ethylthornasterol	C29H48O4	MS-1	Sterol Lipids [ST]	Sterols [ST01]	Stigmasterols and C24-ethyl derivatives [ST0104]	41900	193774	138256	107048	206660	15820	224738	223294
18.486	478.39	_20S,24S_-24-ethylthornasterol	C29H48O4	MS-1	Sterol Lipids [ST]	Sterols [ST01]	Stigmasterols and C24-ethyl derivatives [ST0104]	197868	4736	7130	0	0	7166	0	8690
13.232	315.253	_9Z_-_7S,8S_-Dihydroxyoctadecenoic acid	C18H34O4	MS-1	Fatty Acyls [FA]	Fatty Acids and Conjugates [FA01]	Hydroxy fatty acids [FA0105]	25124	15312	8726	7238	604264	429186	474466	244942
79.564	299.258	_S_-3-hydroxystearic acid	C18H36O3	MS-1	Fatty Acyls [FA]	Fatty Acids and Conjugates [FA01]	Hydroxy fatty acids [FA0105]	1548	2156	2614	1572	2256	1954	2540	4022
55.495	299.258	_S_-3-hydroxystearic acid	C18H36O3	MS-1	Fatty Acyls [FA]	Fatty Acids and Conjugates [FA01]	Hydroxy fatty acids [FA0105]	1472	0	0	1764	1620	0	0	4062
11.803	299.258	10_R_-hydroxy-8Z-octadeceneic acid	C18H34O3	MS-1	Fatty Acyls [FA]	Fatty Acids and Conjugates [FA01]	Unsaturated fatty acids [FA0103]	11736	44792	7216	12834	48792	40060	32780	15384
10.173	281.247	10_R_-hydroxy-8Z-octadeceneic acid	C18H34O3	MS-1	Fatty Acyls [FA]	Fatty Acids and Conjugates [FA01]	Unsaturated fatty acids [FA0103]	567118	254978	7436	6240	10558	9238	97812	43398
14.54	313.274	10-oxo-nonadecanoic acid	C19H36O3	MS-1	Fatty Acyls [FA]	Fatty Acids and Conjugates [FA01]	Oxo fatty acids [FA0106]	152222	90422	8786	6542	29012	6062	27882	7004
17.585	309.279	11,14-eicosadienoic acid	C20H36O2	MS-1	Fatty Acyls [FA]	Fatty Acids and Conjugates [FA01]	Unsaturated fatty acids [FA0103]	10490	15210	3960	3412	68712	13104	58536	28906
19.487	429.241	12-cys-9-nitro-octadecenoic acid	C21H38N2O6S	MS-1	Fatty Acyls [FA]	Fatty Acids and Conjugates [FA01]	Nitro fatty acids [FA0112]	113374	424224	381262	345454	399346	394080	423252	439910
11.281	295.227	13-keto-9Z-octadecenoic acid	C18H32O3	MS-1	Fatty Acyls [FA]	Fatty Acids and Conjugates [FA01]	Oxo fatty acids [FA0106]	1280	1560	492	962	2130	616	756	1030
9.399	279.232	16-methyl-6Z,9Z,12Z-heptadecatrienoic acid	C18H30O2	MS-1	Fatty Acyls [FA]	Fatty Acids and Conjugates [FA01]	Branched fatty acids [FA0102]	163394	64842	4432	4608	8228	6954	20390	12000
28.654	281.248	16-methyl-6Z,9Z-heptadecadienoic acid	C18H32O2	MS-1	Fatty Acyls [FA]	Fatty Acids and Conjugates [FA01]	Branched fatty acids [FA0102]	404682	5892	4688	3958	11446	3730	10526	3806
19.784	413.267	17-phenyl-trinor-PGF2alpha isopropyl ester	C26H38O5	MS-1	Fatty Acyls [FA]	Eicosanoids [FA03]	Prostaglandins [FA0301]	223058	0	126218	0	894438	1331768	712106	0
18.692	413.267	17-phenyl-trinor-PGF2alpha isopropyl ester	C26H38O5	MS-1	Fatty Acyls [FA]	Eicosanoids [FA03]	Prostaglandins [FA0301]	1395788	1050856	21326	29476	1446892	11532	0	54694
21.244	413.267	17-phenyl-trinor-PGF2alpha isopropyl ester	C26H38O5	MS-1	Fatty Acyls [FA]	Eicosanoids [FA03]	Prostaglandins [FA0301]	68454	122834	61472	0	472140	345902	636304	210836
20.727	413.267	17-phenyl-trinor-PGF2alpha isopropyl ester	C26H38O5	MS-1	Fatty Acyls [FA]	Eicosanoids [FA03]	Prostaglandins [FA0301]	0	172766	0	0	518810	0	0	0
21.756	413.267	17-phenyl-trinor-PGF2alpha isopropyl ester	C26H38O5	MS-1	Fatty Acyls [FA]	Eicosanoids [FA03]	Prostaglandins [FA0301]	129864	98056	41588	52842	246268	0	0	182546
15.165	303.233	18-methyl-5Z,8Z,11Z,14Z-nonadecatetraenoic acid	C20H32O2	MS-1	Fatty Acyls [FA]	Fatty Acids and Conjugates [FA01]	Branched fatty acids [FA0102]	0	0	0	0	786	632	1142	420
26.727	469.33	1alpha,25-dihydroxy-11-_3-hydroxy-1-propynyl_-9,11-didehydrovitamin D3 _ 1alpha,25-dihydroxy-11-_3-hydroxy-1-propynyl_-9,11-didehydrocholecalciferol	C30H44O4	MS-1	Sterol Lipids [ST]	Secosteroids [ST03]	Vitamin D3 and derivatives [ST0302]	327146	239208	6690	4504	49840	13900	42204	17268
27.511	469.33	1alpha,25-dihydroxy-11-_3-hydroxy-1-propynyl_-9,11-didehydrovitamin D3 _ 1alpha,25-dihydroxy-11-_3-hydroxy-1-propynyl_-9,11-didehydrocholecalciferol	C30H44O4	MS-1	Sterol Lipids [ST]	Secosteroids [ST03]	Vitamin D3 and derivatives [ST0302]	0	272784	7046	5714	55122	42870	18262	20550
20.514	405.3	1alpha,25-dihydroxy-21-nor-20-oxavitamin D3 _ 1alpha,25-dihydroxy-21-nor-20-oxacholecalciferol	C25H40O4	MS-1	Sterol Lipids [ST]	Secosteroids [ST03]	Vitamin D3 and derivatives [ST0302]	0	195078	5494	4500	129650	92782	84988	33574
21.315	392.288	1-dimethylarsinoyl-octadecane	C20H43AsO	MS-1	Fatty Acyls [FA]	Hydrocarbons [FA11]		307372	63950	23212	15994	474594	890914	1365532	154186
26.965	441.298	26,26,26-trifluoro-25-hydroxy-27-norvitamin D3 _ 26,26,26-trifluoro-25-hydroxy-27-norcholecalciferol	C26H39F3O2	MS-1	Unmapped	Unmapped	Unmapped	64692	49378	10766	11862	228344	90860	115640	56570
22.79	441.297	26,26,26-trifluoro-25-hydroxy-27-norvitamin D3 _ 26,26,26-trifluoro-25-hydroxy-27-norcholecalciferol	C26H39F3O2	MS-1	Unmapped	Unmapped	Unmapped	657446	566852	357338	332764	1640628	0	0	601428
23.341	441.299	26,26,26-trifluoro-25-hydroxy-27-norvitamin D3 _ 26,26,26-trifluoro-25-hydroxy-27-norcholecalciferol	C26H39F3O2	MS-1	Unmapped	Unmapped	Unmapped	0	0	340340	0	688830	0	0	598842
23.763	441.298	26,26,26-trifluoro-25-hydroxy-27-norvitamin D3 _ 26,26,26-trifluoro-25-hydroxy-27-norcholecalciferol	C26H39F3O2	MS-1	Unmapped	Unmapped	Unmapped	0	0	295338	327722	671744	611488	657084	0
24.613	441.297	26,26,26-trifluoro-25-hydroxy-27-norvitamin D3 _ 26,26,26-trifluoro-25-hydroxy-27-norcholecalciferol	C26H39F3O2	MS-1	Unmapped	Unmapped	Unmapped	143928	233502	58742	184418	543912	0	0	0
22.156	441.297	26,26,26-trifluoro-25-hydroxy-27-norvitamin D3 _ 26,26,26-trifluoro-25-hydroxy-27-norcholecalciferol	C26H39F3O2	MS-1	Unmapped	Unmapped	Unmapped	636284	0	0	179262	766416	376754	0	0
27.457	441.298	26,26,26-trifluoro-25-hydroxy-27-norvitamin D3 _ 26,26,26-trifluoro-25-hydroxy-27-norcholecalciferol	C26H39F3O2	MS-1	Unmapped	Unmapped	Unmapped	31940	42118	11966	8794	164650	0	93586	67936
25.188	455.314	26,26,26-trifluoro-25-hydroxyvitamin D3 _ 26,26,26-trifluoro-25-hydroxycholecalciferol	C27H41F3O2	MS-1	Unmapped	Unmapped	Unmapped	0	219288	20016	14522	178782	132296	136876	95494
13.458	223.096	2E,4E,8E,10E-Dodecatetraenedioic acid	C12H14O4	MS-1	Fatty Acyls [FA]	Fatty Acids and Conjugates [FA01]	Dicarboxylic acids [FA0117]	45904	18858	7500	6426	94884	63092	73224	34806
11.875	283.263	2-methyl-16-heptadecenoic acid	C18H34O2	MS-1	Fatty Acyls [FA]	Fatty Acids and Conjugates [FA01]	Branched fatty acids [FA0102]	115818	101348	62096	40714	815082	680988	755278	389436
20.604	283.263	2-methyl-16-heptadecenoic acid	C18H34O2	MS-1	Fatty Acyls [FA]	Fatty Acids and Conjugates [FA01]	Branched fatty acids [FA0102]	7398	7174	7116	5852	7958	6090	8934	9704
11.854	213.185	2-methyl-2-dodecenoic acid	C13H24O2	MS-1	Fatty Acyls [FA]	Fatty Acids and Conjugates [FA01]	Branched fatty acids [FA0102]	5330	3266	2640	1792	16954	16466	15230	8662
13.234	259.191	2-methyl-tridecanedioic acid	C14H26O4	MS-1	Fatty Acyls [FA]	Fatty Acids and Conjugates [FA01]	Dicarboxylic acids [FA0117]	11320	6826	5638	4548	175046	130496	109714	66520
19.455	259.19	2-methyl-tridecanedioic acid	C14H26O4	MS-1	Fatty Acyls [FA]	Fatty Acids and Conjugates [FA01]	Dicarboxylic acids [FA0117]	2441026	1254860	8656	10976	8508	1164	5892	5642
59.511	341.306	2-oxo-heneicosanoic acid	C21H40O3	MS-1	Fatty Acyls [FA]	Fatty Acids and Conjugates [FA01]	Oxo fatty acids [FA0106]	118020	38744	19016	16272	149190	118794	146874	83900
19.046	371.316	3-Acetoxy-eicosanoic acid	C22H42O4	MS-1	Fatty Acyls [FA]	Fatty Acids and Conjugates [FA01]	Hydroxy fatty acids [FA0105]	8767130	13256	11156	7766	30010	7982	8506	7562
20.92	388.341	3-Acetoxy-eicosanoic acid	C22H42O4	MS-1	Fatty Acyls [FA]	Fatty Acids and Conjugates [FA01]	Hydroxy fatty acids [FA0105]	101972	8962	1186	1430	4690	4670	7464	2916
19.578	371.316	3-Acetoxy-eicosanoic acid	C22H42O4	MS-1	Fatty Acyls [FA]	Fatty Acids and Conjugates [FA01]	Hydroxy fatty acids [FA0105]	290378	4162698	34576	31396	0	5124	23640	20292
20.573	371.316	3-Acetoxy-eicosanoic acid	C22H42O4	MS-1	Fatty Acyls [FA]	Fatty Acids and Conjugates [FA01]	Hydroxy fatty acids [FA0105]	136712	146786	9854	11420	10484	10898	10308	13178
19.535	388.342	3-Acetoxy-eicosanoic acid	C22H42O4	MS-1	Fatty Acyls [FA]	Fatty Acids and Conjugates [FA01]	Hydroxy fatty acids [FA0105]	136690	3015530	18430	11874	24752	15322	18556	15066
21.837	371.316	3-Acetoxy-eicosanoic acid	C22H42O4	MS-1	Fatty Acyls [FA]	Fatty Acids and Conjugates [FA01]	Hydroxy fatty acids [FA0105]	106798	40164	10790	10222	9828	8950	8854	10410
55.771	353.305	3-Acetoxy-eicosanoic acid	C22H42O4	MS-1	Fatty Acyls [FA]	Fatty Acids and Conjugates [FA01]	Hydroxy fatty acids [FA0105]	0	65646	18270	2098	877198	7962	936814	391090
56.278	353.306	3-Acetoxy-eicosanoic acid	C22H42O4	MS-1	Fatty Acyls [FA]	Fatty Acids and Conjugates [FA01]	Hydroxy fatty acids [FA0105]	4126	0	11226	16514	0	682344	12916	0
58.688	353.306	3-Acetoxy-eicosanoic acid	C22H42O4	MS-1	Fatty Acyls [FA]	Fatty Acids and Conjugates [FA01]	Hydroxy fatty acids [FA0105]	19016	35558	9778	7012	421184	317398	450392	194402
54.94	353.306	3-Acetoxy-eicosanoic acid	C22H42O4	MS-1	Fatty Acyls [FA]	Fatty Acids and Conjugates [FA01]	Hydroxy fatty acids [FA0105]	129366	2228	1972	1276	11136	4606	7164	2322
59.487	353.306	3-Acetoxy-eicosanoic acid	C22H42O4	MS-1	Fatty Acyls [FA]	Fatty Acids and Conjugates [FA01]	Hydroxy fatty acids [FA0105]	2316	9898	4110	2632	107460	85568	103246	48362
27.612	447.348	3-Dehydroteasterone	C28H46O4	MS-1	Sterol Lipids [ST]	Sterols [ST01]	Ergosterols and C24-methyl derivatives [ST0103]	0	1636828	8914	7162	42282	0	45924	34274
26.955	447.346	3-Dehydroteasterone	C28H46O4	MS-1	Sterol Lipids [ST]	Sterols [ST01]	Ergosterols and C24-methyl derivatives [ST0103]	3474856	0	9986	7270	109874	90428	84342	37798
26.349	464.374	3-Dehydroteasterone	C28H46O4	MS-1	Sterol Lipids [ST]	Sterols [ST01]	Ergosterols and C24-methyl derivatives [ST0103]	681970	15058	1744	1796	13684	10040	8324	5566
29.76	447.348	3-Dehydroteasterone	C28H46O4	MS-1	Sterol Lipids [ST]	Sterols [ST01]	Ergosterols and C24-methyl derivatives [ST0103]	389250	134098	4352	3678	11392	11410	9786	6824
29.514	428.411	3-oxohexacosanoic acid	C26H50O3	MS-1	Fatty Acyls [FA]	Fatty Acids and Conjugates [FA01]	Oxo fatty acids [FA0106]	25924	100774	0	0	5236	6244	7004	4298
10.883	425.215	4-_5_-_1E,3E,6Z,9Z_-dodeca-1,3,6,9-tetraen-1-yl_-_3,3_-bi_1,2-dioxolan_-5-yl_-4-hydroperoxybutanoic acid	C22H32O8	MS-1	Fatty Acyls [FA]	Docosanoids [FA04]	Docosa-1,2-dioxolanes [FA0406]	5488	130082	15666	10278	25280	4034	4818	15928
11.875	247.242	5,7-Diethyl-9-methyl-3E,5E,7E,9E-tridecatetraene	C18H30	MS-1	Fatty Acyls [FA]	Hydrocarbons [FA11]		5188	6468	4320	2770	45718	37056	36014	20644
11.875	227.201	5-methyl-2E-tridecenoic acid	C14H26O2	MS-1	Fatty Acyls [FA]	Fatty Acids and Conjugates [FA01]	Branched fatty acids [FA0102]	8516	7382	3788	4556	18108	11622	16248	8054
10.795	403.234	5S-HETE di-endoperoxide	C20H34O8	MS-1	Fatty Acyls [FA]	Eicosanoids [FA03]	Other Eicosanoids [FA0300]	8668	610768	22398	24970	104454	19456	19134	49166
13.451	335.222	5Z,8Z,11Z,14Z-Eicosatetraenedioic acid	C20H30O4	MS-1	Fatty Acyls [FA]	Fatty Acids and Conjugates [FA01]	Dicarboxylic acids [FA0117]	112790	37778	7458	14846	81056	52882	52630	16186
19.588	241.18	7-oxo-11E-Tetradecenoic acid	C14H24O3	MS-1	Fatty Acyls [FA]	Fatty Acids and Conjugates [FA01]	Oxo fatty acids [FA0106]	55706	822130	7754	7798	0	4434	0	5456
19.057	241.18	7-oxo-11E-Tetradecenoic acid	C14H24O3	MS-1	Fatty Acyls [FA]	Fatty Acids and Conjugates [FA01]	Oxo fatty acids [FA0106]	1638298	11266	3896	4172	8094	3772	7094	4270
13.241	241.18	7-oxo-11E-Tetradecenoic acid	C14H24O3	MS-1	Fatty Acyls [FA]	Fatty Acids and Conjugates [FA01]	Oxo fatty acids [FA0106]	12072	9708	4994	4424	217662	141652	195906	85924
11.019	301.216	8,11,14,18-Eicosatetraynoic acid	C20H28O2	MS-1	Fatty Acyls [FA]	Fatty Acids and Conjugates [FA01]	Unsaturated fatty acids [FA0103]	31308	18224	4806	4558	85882	64928	58816	28654
9.382	256.3	8Z-Heptadecene	C17H34	MS-1	Fatty Acyls [FA]	Hydrocarbons [FA11]		149816	110076	2510	2036	656	446	560838	224690
9.075	279.093	9-dimethylarsinoyl-nonanoic acid	C11H23AsO3	MS-1	Fatty Acyls [FA]	Other Fatty Acyls [FA00]		629074	264456	7882	6588	36630	31852	79566	39358
11.116	300.232	all-trans-Dehydroretinal	C20H26O	MS-1	Prenol Lipids [PR]	Isoprenoids [PR01]	Retinoids [PR0109]	677760	305874	1410	1710	1862	934	21514	12786
9.318	244.17	BRN 2646116	C16H21NO	MS-1	Fatty Acyls [FA]	Fatty amides [FA08]	N-acyl amines [FA0802]	559622	250664	1384	1452	916	1486	21266	7646
9.99	343.154	Brosimacutin C	C20H22O5	MS-1	Polyketides [PK]	Flavonoids [PK12]	Flavanones [PK1214]	27726	221902	21806	18394	48156	18340	17898	34768
10.286	297.153	C10-LAS _TENTATIVE_	C16H26O3S	Unannotated	Unmapped	Unmapped	Unmapped	397110	1289412	303602	530912	346898	1095448	836908	524654
10.829	311.168	C11-LAS _STANDARD MIX_	C17H28O3S	Unannotated	Unmapped	Unmapped	Unmapped	968652	2566150	617238	1205308	850058	2012178	1855146	1100958
15.148	311.2	Cannabinol	C21H26O2	MS-1	Polyketides [PK]	Aromatic polyketides [PK13]	Other aromatic polyketides [PK1312]	103586	96438	99258	95296	128690	66678	88194	62770
27.388	289.179	Dendrotrifidic acid	C18H24O3	MS-1	Fatty Acyls [FA]	Fatty Acids and Conjugates [FA01]	Unsaturated fatty acids [FA0103]	1024850	520918	6184	4738	30062	34414	14588	12518
24.254	289.18	Dendrotrifidic acid	C18H24O3	MS-1	Fatty Acyls [FA]	Fatty Acids and Conjugates [FA01]	Unsaturated fatty acids [FA0103]	526430	0	6738	4584	44982	11954	17740	19920
10.19	313.144	Desmosdumotin C	C19H20O4	MS-1	Polyketides [PK]	Flavonoids [PK12]	Chalcones and dihydrochalcones [PK1212]	218676	117804	17590	17652	136348	131628	70150	44136
34.106	493.424	DG_12:0_16:1_9Z_0:0_iso2_	C31H58O5	MS-1	Glycerolipids [GL]	Diradylglycerols [GL02]	Diacylglycerols [GL0201]	1192	5156	3192	2048	10590	28220	10292	13898
60.491	647.559	DG_16:0_22:3_10Z,13Z,16Z_0:0_iso2_	C41.0H74.0O5.0	Unannotated	Glycerolipids [GL]	Diradylglycerols [GL02]	Unmapped	285572	164936	63752	67178	66464	77746	57786	64942
52.344	621.546	DG_18:1_9Z_18:1_9Z_0:0_	C39.0H72.0O5.0	Unannotated	Glycerolipids [GL]	Diradylglycerols [GL02]	Unmapped	8774	12662	5012	740	185578	8462	174142	73108
59.59	637.577	DG_18:1_9Z_19:0_0:0_iso2_	C40.0H76.0O5.0	Unannotated	Glycerolipids [GL]	Diradylglycerols [GL02]	Unmapped	17408	7092	3120	2002	90242	66448	76294	34736
58.704	666.604	DG_19:1_9Z_19:1_9Z_0:0_	C41.0H76.0O5.0	Unannotated	Glycerolipids [GL]	Diradylglycerols [GL02]	Unmapped	0	147592	39206	34682	1612232	1346626	1735002	791446
27.651	419.316	Dichotellate A	C26H42O4	MS-1	Fatty Acyls [FA]	Eicosanoids [FA03]	Other Eicosanoids [FA0300]	173340	1948138	14294	11380	318910	381556	139270	146800
26.918	436.343	Dichotellate A	C26H42O4	MS-1	Fatty Acyls [FA]	Eicosanoids [FA03]	Other Eicosanoids [FA0300]	291188	20342	1932	1488	296606	23024	14996	19378
27.184	419.316	Dichotellate A	C26H42O4	MS-1	Fatty Acyls [FA]	Eicosanoids [FA03]	Other Eicosanoids [FA0300]	0	564352	0	0	314070	434430	0	0
27.259	419.316	Dichotellate A	C26H42O4	MS-1	Fatty Acyls [FA]	Eicosanoids [FA03]	Other Eicosanoids [FA0300]	202934	395084	17164	14272	1127654	227780	0	147354
27.353	419.316	Dichotellate A	C26H42O4	MS-1	Fatty Acyls [FA]	Eicosanoids [FA03]	Other Eicosanoids [FA0300]	0	392606	0	0	211882	0	0	0
27.938	419.316	Dichotellate A	C26H42O4	MS-1	Fatty Acyls [FA]	Eicosanoids [FA03]	Other Eicosanoids [FA0300]	331772	136262	12516	0	218308	396244	1319254	169634
27.825	419.317	Dichotellate A	C26H42O4	MS-1	Fatty Acyls [FA]	Eicosanoids [FA03]	Other Eicosanoids [FA0300]	168620	128588	12952	0	215318	449494	143906	122752
29.449	419.316	Dichotellate A	C26H42O4	MS-1	Fatty Acyls [FA]	Eicosanoids [FA03]	Other Eicosanoids [FA0300]	228712	109540	10312	9008	83130	104406	558018	90744
27.973	436.343	Dichotellate A	C26H42O4	MS-1	Fatty Acyls [FA]	Eicosanoids [FA03]	Other Eicosanoids [FA0300]	55552	29704	3392	0	210946	48218	213926	14500
28.072	419.317	Dichotellate A	C26H42O4	MS-1	Fatty Acyls [FA]	Eicosanoids [FA03]	Other Eicosanoids [FA0300]	0	308426	11898	12852	162330	0	122390	0
28.421	419.315	Dichotellate A	C26H42O4	MS-1	Fatty Acyls [FA]	Eicosanoids [FA03]	Other Eicosanoids [FA0300]	198808	354144	26720	10970	1337600	150700	574752	543486
28.667	419.316	Dichotellate A	C26H42O4	MS-1	Fatty Acyls [FA]	Eicosanoids [FA03]	Other Eicosanoids [FA0300]	222840	211886	13684	11024	0	113378	0	130074
26.809	419.316	Dichotellate A	C26H42O4	MS-1	Fatty Acyls [FA]	Eicosanoids [FA03]	Other Eicosanoids [FA0300]	1538958	275942	20500	20760	1861586	287178	175420	426414
26.319	419.317	Dichotellate A	C26H42O4	MS-1	Fatty Acyls [FA]	Eicosanoids [FA03]	Other Eicosanoids [FA0300]	0	357920	32034	20924	349242	0	0	140922
26.655	419.316	Dichotellate A	C26H42O4	MS-1	Fatty Acyls [FA]	Eicosanoids [FA03]	Other Eicosanoids [FA0300]	306296	245946	0	0	552678	0	847718	0
26.508	436.343	Dichotellate A	C26H42O4	MS-1	Fatty Acyls [FA]	Eicosanoids [FA03]	Other Eicosanoids [FA0300]	49960	29938	1478	2056	105148	28360	147128	10428
26.142	419.316	Dichotellate A	C26H42O4	MS-1	Fatty Acyls [FA]	Eicosanoids [FA03]	Other Eicosanoids [FA0300]	504414	458916	0	0	0	0	0	0
26.099	419.317	Dichotellate A	C26H42O4	MS-1	Fatty Acyls [FA]	Eicosanoids [FA03]	Other Eicosanoids [FA0300]	0	406662	0	0	371900	0	241150	124650
25.812	419.315	Dichotellate A	C26H42O4	MS-1	Fatty Acyls [FA]	Eicosanoids [FA03]	Other Eicosanoids [FA0300]	453878	304518	25620	25636	3761584	837070	1829816	181430
25.14	419.316	Dichotellate A	C26H42O4	MS-1	Fatty Acyls [FA]	Eicosanoids [FA03]	Other Eicosanoids [FA0300]	2421006	1389230	0	0	681912	0	0	727194
25.062	436.343	Dichotellate A	C26H42O4	MS-1	Fatty Acyls [FA]	Eicosanoids [FA03]	Other Eicosanoids [FA0300]	435696	115846	1900	5082	444832	123058	125184	316062
24.775	419.316	Dichotellate A	C26H42O4	MS-1	Fatty Acyls [FA]	Eicosanoids [FA03]	Other Eicosanoids [FA0300]	0	0	0	0	2720262	0	0	1999428
23.068	436.342	Dichotellate A	C26H42O4	MS-1	Fatty Acyls [FA]	Eicosanoids [FA03]	Other Eicosanoids [FA0300]	0	1429224	153240	98484	4723150	3663644	3722780	1531574
23.008	419.316	Dichotellate A	C26H42O4	MS-1	Fatty Acyls [FA]	Eicosanoids [FA03]	Other Eicosanoids [FA0300]	0	7040324	1193068	900898	30700000	20400000	20000000	7717662
22.526	436.343	Dichotellate A	C26H42O4	MS-1	Fatty Acyls [FA]	Eicosanoids [FA03]	Other Eicosanoids [FA0300]	3745020	0	0	32362	0	0	0	0
22.458	419.316	Dichotellate A	C26H42O4	MS-1	Fatty Acyls [FA]	Eicosanoids [FA03]	Other Eicosanoids [FA0300]	21100000	0	0	0	30200000	0	0	7769412
28.973	419.316	Dichotellate A	C26H42O4	MS-1	Fatty Acyls [FA]	Eicosanoids [FA03]	Other Eicosanoids [FA0300]	0	118950	16616	11868	122164	110022	111110	747640
25.455	419.316	Dichotellate A	C26H42O4	MS-1	Fatty Acyls [FA]	Eicosanoids [FA03]	Other Eicosanoids [FA0300]	816014	658122	0	0	0	0	780546	0
29.839	419.316	Dichotellate A	C26H42O4	MS-1	Fatty Acyls [FA]	Eicosanoids [FA03]	Other Eicosanoids [FA0300]	606598	38044	9246	8948	123258	118312	166722	244548
38.989	419.316	Dichotellate A	C26H42O4	MS-1	Fatty Acyls [FA]	Eicosanoids [FA03]	Other Eicosanoids [FA0300]	42308	14488	7114	8332	27670	108732	27202	105666
30.295	419.317	Dichotellate A	C26H42O4	MS-1	Fatty Acyls [FA]	Eicosanoids [FA03]	Other Eicosanoids [FA0300]	247036	146092	10150	8910	119690	85970	101082	474932
75.908	419.317	Dichotellate A	C26H42O4	MS-1	Fatty Acyls [FA]	Eicosanoids [FA03]	Other Eicosanoids [FA0300]	11314	7732	7242	5924	10946	8808	8656	7764
74.962	419.316	Dichotellate A	C26H42O4	MS-1	Fatty Acyls [FA]	Eicosanoids [FA03]	Other Eicosanoids [FA0300]	160920	7002	6796	7080	10860	43702	19248	313542
74.484	419.316	Dichotellate A	C26H42O4	MS-1	Fatty Acyls [FA]	Eicosanoids [FA03]	Other Eicosanoids [FA0300]	9312	7646	6738	6412	11432	117332	8856	6268
74.182	419.316	Dichotellate A	C26H42O4	MS-1	Fatty Acyls [FA]	Eicosanoids [FA03]	Other Eicosanoids [FA0300]	818372	6784	7168	5666	11634	117708	9750	19072
72.978	419.317	Dichotellate A	C26H42O4	MS-1	Fatty Acyls [FA]	Eicosanoids [FA03]	Other Eicosanoids [FA0300]	259548	113796	5840	5488	13388	40552	7822	6060
71.56	419.316	Dichotellate A	C26H42O4	MS-1	Fatty Acyls [FA]	Eicosanoids [FA03]	Other Eicosanoids [FA0300]	8170	7970	6554	6314	54508	9260	8108	6346
56.429	419.317	Dichotellate A	C26H42O4	MS-1	Fatty Acyls [FA]	Eicosanoids [FA03]	Other Eicosanoids [FA0300]	14206	10302	7340	6262	112442	25820	13952	11318
54.343	419.317	Dichotellate A	C26H42O4	MS-1	Fatty Acyls [FA]	Eicosanoids [FA03]	Other Eicosanoids [FA0300]	12120	10072	6686	5964	14158	78504	14048	7932
53.686	419.316	Dichotellate A	C26H42O4	MS-1	Fatty Acyls [FA]	Eicosanoids [FA03]	Other Eicosanoids [FA0300]	14102	8242	5924	6662	160482	19146	11242	8870
49.8	419.316	Dichotellate A	C26H42O4	MS-1	Fatty Acyls [FA]	Eicosanoids [FA03]	Other Eicosanoids [FA0300]	99954	9788	6594	6442	124118	17598	13156	8902
41.633	419.317	Dichotellate A	C26H42O4	MS-1	Fatty Acyls [FA]	Eicosanoids [FA03]	Other Eicosanoids [FA0300]	60726	12388	7544	7868	155408	24684	222936	10792
40.491	419.317	Dichotellate A	C26H42O4	MS-1	Fatty Acyls [FA]	Eicosanoids [FA03]	Other Eicosanoids [FA0300]	26292	14810	7114	6922	28412	25260	27766	31220
37.394	419.315	Dichotellate A	C26H42O4	MS-1	Fatty Acyls [FA]	Eicosanoids [FA03]	Other Eicosanoids [FA0300]	41156	15764	7142	7702	129910	52650	120712	21418
38.07	419.315	Dichotellate A	C26H42O4	MS-1	Fatty Acyls [FA]	Eicosanoids [FA03]	Other Eicosanoids [FA0300]	192574	11254	8884	8116	162758	54196	27966	35010
30.519	419.315	Dichotellate A	C26H42O4	MS-1	Fatty Acyls [FA]	Eicosanoids [FA03]	Other Eicosanoids [FA0300]	481434	134676	10992	9192	111866	143544	721344	79516
34.802	419.315	Dichotellate A	C26H42O4	MS-1	Fatty Acyls [FA]	Eicosanoids [FA03]	Other Eicosanoids [FA0300]	176118	21718	9376	9574	30960	37540	303794	24974
34.493	419.317	Dichotellate A	C26H42O4	MS-1	Fatty Acyls [FA]	Eicosanoids [FA03]	Other Eicosanoids [FA0300]	1511174	17136	11334	9330	39580	108482	123294	29068
34.236	419.317	Dichotellate A	C26H42O4	MS-1	Fatty Acyls [FA]	Eicosanoids [FA03]	Other Eicosanoids [FA0300]	88662	17832	11410	8034	98840	43140	46620	68364
33.77	419.316	Dichotellate A	C26H42O4	MS-1	Fatty Acyls [FA]	Eicosanoids [FA03]	Other Eicosanoids [FA0300]	876750	17460	8308	7906	185532	51204	47708	54952
33.348	419.315	Dichotellate A	C26H42O4	MS-1	Fatty Acyls [FA]	Eicosanoids [FA03]	Other Eicosanoids [FA0300]	61966	21342	8838	8244	87218	44698	204974	37872
32.958	419.317	Dichotellate A	C26H42O4	MS-1	Fatty Acyls [FA]	Eicosanoids [FA03]	Other Eicosanoids [FA0300]	85800	22964	13682	8456	99662	44860	363074	23288
32.244	419.316	Dichotellate A	C26H42O4	MS-1	Fatty Acyls [FA]	Eicosanoids [FA03]	Other Eicosanoids [FA0300]	201670	29536	9392	10396	293294	114760	38248	58204
31.831	419.317	Dichotellate A	C26H42O4	MS-1	Fatty Acyls [FA]	Eicosanoids [FA03]	Other Eicosanoids [FA0300]	59262	133384	9472	8928	1584698	128404	48200	33356
31.499	419.317	Dichotellate A	C26H42O4	MS-1	Fatty Acyls [FA]	Eicosanoids [FA03]	Other Eicosanoids [FA0300]	0	223130	9218	7754	218800	349290	0	78676
31.023	419.316	Dichotellate A	C26H42O4	MS-1	Fatty Acyls [FA]	Eicosanoids [FA03]	Other Eicosanoids [FA0300]	126216	107452	10216	8596	163362	75164	61232	40258
35.706	419.315	Dichotellate A	C26H42O4	MS-1	Fatty Acyls [FA]	Eicosanoids [FA03]	Other Eicosanoids [FA0300]	168394	17166	7720	8248	37200	37308	37582	37900
74.351	325.183	Dodecylbenzenesulfonic acid	C18H30O3S	Unannotated	Unmapped	Unmapped	Unmapped	13812	16512	14238	14318	16026	19184	12964	14136
11.488	325.184	Dodecylbenzenesulfonic acid	C18H30O3S	Unannotated	Unmapped	Unmapped	Unmapped	796436	1892860	561320	1020014	750920	1654664	1643330	972994
19.84	279.159	Emmotin A	C16H22O4	MS-1	Prenol Lipids [PR]	Isoprenoids [PR01]	C15 isoprenoids (sesquiterpenes) [PR0103]	517860	0	0	0	0	0	1898586	0
20.321	279.158	Emmotin A	C16H22O4	MS-1	Prenol Lipids [PR]	Isoprenoids [PR01]	C15 isoprenoids (sesquiterpenes) [PR0103]	560196	221314	66558	60438	708502	0	275008	717332
20.287	261.148	Emmotin A	C16H22O4	MS-1	Prenol Lipids [PR]	Isoprenoids [PR01]	C15 isoprenoids (sesquiterpenes) [PR0103]	219110	88536	18610	22282	269874	193572	321024	178790
19.991	279.159	Emmotin A	C16H22O4	MS-1	Prenol Lipids [PR]	Isoprenoids [PR01]	C15 isoprenoids (sesquiterpenes) [PR0103]	524794	0	0	0	2772962	0	1255830	0
19.881	261.149	Emmotin A	C16H22O4	MS-1	Prenol Lipids [PR]	Isoprenoids [PR01]	C15 isoprenoids (sesquiterpenes) [PR0103]	204860	0	0	0	703690	0	500858	0
20.732	261.148	Emmotin A	C16H22O4	MS-1	Prenol Lipids [PR]	Isoprenoids [PR01]	C15 isoprenoids (sesquiterpenes) [PR0103]	394896	0	13800	15994	174896	0	85304	48592
19.205	279.159	Emmotin A	C16H22O4	MS-1	Prenol Lipids [PR]	Isoprenoids [PR01]	C15 isoprenoids (sesquiterpenes) [PR0103]	748560	5583722	2596728	2107980	11800000	11400000	11300000	8648134
19.172	261.148	Emmotin A	C16H22O4	MS-1	Prenol Lipids [PR]	Isoprenoids [PR01]	C15 isoprenoids (sesquiterpenes) [PR0103]	254010	1530176	710970	572152	2930146	2896080	2913882	2260942
18.669	279.159	Emmotin A	C16H22O4	MS-1	Prenol Lipids [PR]	Isoprenoids [PR01]	C15 isoprenoids (sesquiterpenes) [PR0103]	9332158	0	13160	15300	0	18702	0	16186
17.262	279.159	Emmotin A	C16H22O4	MS-1	Prenol Lipids [PR]	Isoprenoids [PR01]	C15 isoprenoids (sesquiterpenes) [PR0103]	147478	53606	23996	13440	293658	211664	226780	99116
10.496	279.159	Emmotin A	C16H22O4	MS-1	Prenol Lipids [PR]	Isoprenoids [PR01]	C15 isoprenoids (sesquiterpenes) [PR0103]	245318	135664	22352	11750	364394	375106	180430	74528
20.64	279.159	Emmotin A	C16H22O4	MS-1	Prenol Lipids [PR]	Isoprenoids [PR01]	C15 isoprenoids (sesquiterpenes) [PR0103]	244770	229360	67112	0	605370	761112	0	367646
31.657	279.16	Emmotin A	C16H22O4	MS-1	Prenol Lipids [PR]	Isoprenoids [PR01]	C15 isoprenoids (sesquiterpenes) [PR0103]	27382	27558	11808	12552	484540	44812	33670	24824
20.878	279.159	Emmotin A	C16H22O4	MS-1	Prenol Lipids [PR]	Isoprenoids [PR01]	C15 isoprenoids (sesquiterpenes) [PR0103]	1384344	173950	80754	49046	647962	521374	303300	184614
24.268	279.158	Emmotin A	C16H22O4	MS-1	Prenol Lipids [PR]	Isoprenoids [PR01]	C15 isoprenoids (sesquiterpenes) [PR0103]	123292	33602	19970	16126	216744	113256	109530	184440
21.247	279.159	Emmotin A	C16H22O4	MS-1	Prenol Lipids [PR]	Isoprenoids [PR01]	C15 isoprenoids (sesquiterpenes) [PR0103]	244508	200866	57264	39198	488694	821606	1229218	210650
27.088	261.148	Emmotin A	C16H22O4	MS-1	Prenol Lipids [PR]	Isoprenoids [PR01]	C15 isoprenoids (sesquiterpenes) [PR0103]	10438	10066	5012	5462	133484	22980	14218	10340
26.891	279.159	Emmotin A	C16H22O4	MS-1	Prenol Lipids [PR]	Isoprenoids [PR01]	C15 isoprenoids (sesquiterpenes) [PR0103]	181936	33394	14996	13476	518412	61876	68870	138088
24.755	279.159	Emmotin A	C16H22O4	MS-1	Prenol Lipids [PR]	Isoprenoids [PR01]	C15 isoprenoids (sesquiterpenes) [PR0103]	61322	36906	18718	16110	122028	262470	0	278382
24.595	261.147	Emmotin A	C16H22O4	MS-1	Prenol Lipids [PR]	Isoprenoids [PR01]	C15 isoprenoids (sesquiterpenes) [PR0103]	34068	9800	5354	4738	122856	25148	23212	15128
28.335	279.159	Emmotin A	C16H22O4	MS-1	Prenol Lipids [PR]	Isoprenoids [PR01]	C15 isoprenoids (sesquiterpenes) [PR0103]	46922	52618	15176	12542	344538	66082	147862	208480
23.662	279.16	Emmotin A	C16H22O4	MS-1	Prenol Lipids [PR]	Isoprenoids [PR01]	C15 isoprenoids (sesquiterpenes) [PR0103]	219000	41046	19610	16874	190872	105346	0	62084
22.114	279.159	Emmotin A	C16H22O4	MS-1	Prenol Lipids [PR]	Isoprenoids [PR01]	C15 isoprenoids (sesquiterpenes) [PR0103]	162202	85618	41938	30478	437370	382282	0	294226
21.711	279.159	Emmotin A	C16H22O4	MS-1	Prenol Lipids [PR]	Isoprenoids [PR01]	C15 isoprenoids (sesquiterpenes) [PR0103]	699726	163464	42780	33608	1353532	765130	0	348136
22.703	279.158	Emmotin A	C16H22O4	MS-1	Prenol Lipids [PR]	Isoprenoids [PR01]	C15 isoprenoids (sesquiterpenes) [PR0103]	85958	68484	24984	21072	1047560	315284	0	175124
21.55	261.149	Emmotin A	C16H22O4	MS-1	Prenol Lipids [PR]	Isoprenoids [PR01]	C15 isoprenoids (sesquiterpenes) [PR0103]	195128	54772	10924	11204	357630	201838	321446	41266
22.79	338.342	Erucamide	C22H43NO	MS-1	Fatty Acyls [FA]	Fatty amides [FA08]	Primary amides [FA0801]	13098	166878	813266	814366	125976	120638	72256	161900
27.75	427.378	Hexacosanedioic acid	C26H50O4	MS-1	Fatty Acyls [FA]	Fatty Acids and Conjugates [FA01]	Dicarboxylic acids [FA0117]	0	661404	10572	10138	28978	10970	20662	10962
27.685	444.403	Hexacosanedioic acid	C26H50O4	MS-1	Fatty Acyls [FA]	Fatty Acids and Conjugates [FA01]	Dicarboxylic acids [FA0117]	0	309016	1458	1794	5946	4698	0	2976
27.106	444.405	Hexacosanedioic acid	C26H50O4	MS-1	Fatty Acyls [FA]	Fatty Acids and Conjugates [FA01]	Dicarboxylic acids [FA0117]	927446	0	1674	1934	4306	0	8236	4224
26.917	427.379	Hexacosanedioic acid	C26H50O4	MS-1	Fatty Acyls [FA]	Fatty Acids and Conjugates [FA01]	Dicarboxylic acids [FA0117]	1512838	0	11338	8894	10568	11816	9374	10174
54.964	339.29	Japanic acid	C21H40O4	MS-1	Fatty Acyls [FA]	Fatty Acids and Conjugates [FA01]	Dicarboxylic acids [FA0117]	167088	0	3358	2354	6982	6150	6156	4560
52.315	339.29	Japanic acid	C21H40O4	MS-1	Fatty Acyls [FA]	Fatty Acids and Conjugates [FA01]	Dicarboxylic acids [FA0117]	9356	21400	6398	4594	260656	0	260834	117602
55.973	339.29	Japanic acid	C21H40O4	MS-1	Fatty Acyls [FA]	Fatty Acids and Conjugates [FA01]	Dicarboxylic acids [FA0117]	5758	81760	19540	8148	1016620	759654	1067868	454092
52.535	603.535	LMGL02070004	C39H70O4	MS-1	Glycerolipids [GL]	Diradylglycerols [GL02]	1-acyl,2-alkylglycerols [GL0207]	19936	12778	10838	11484	425624	2290	221520	94842
46.096	617.549	LMGL02070005	C40H72O4	MS-1	Glycerolipids [GL]	Diradylglycerols [GL02]	1-acyl,2-alkylglycerols [GL0207]	22246	1888	108904	132698	0	1094	27660	52598
9.341	337.105	LMPK12020250	C18H18O5	MS-1	Polyketides [PK]	Flavonoids [PK12]	Flavans, Flavanols and Leucoanthocyanidins [PK1202]	10672	550992	49110	13950	78334	5944	22966	37162
8.329	448.608	LMSP0601DC02	C65H118N2O26	MS-1	Sphingolipids [SP]	Acidic glycosphingolipids [SP06]	Gangliosides [SP0601]	1204	0	0	0	0	0	203772	110406
29.76	433.332	LMST01010250	C27H44O4	MS-1	Sterol Lipids [ST]	Sterols [ST01]	Cholesterol and derivatives [ST0101]	168884	13968	1670	2146	8830	8308	8354	9556
27.523	433.332	LMST01010250	C27H44O4	MS-1	Sterol Lipids [ST]	Sterols [ST01]	Cholesterol and derivatives [ST0101]	70626	119366	3794	0	39186	53090	14666	13338
27.08	433.332	LMST01010250	C27H44O4	MS-1	Sterol Lipids [ST]	Sterols [ST01]	Cholesterol and derivatives [ST0101]	394516	143750	7638	6262	155072	123674	18070	37800
25.571	433.331	LMST01010250	C27H44O4	MS-1	Sterol Lipids [ST]	Sterols [ST01]	Cholesterol and derivatives [ST0101]	698092	0	28262	19108	0	0	0	0
24.934	433.332	LMST01010250	C27H44O4	MS-1	Sterol Lipids [ST]	Sterols [ST01]	Cholesterol and derivatives [ST0101]	0	1404036	0	0	0	577160	0	215998
24.874	450.357	LMST01010250	C27H44O4	MS-1	Sterol Lipids [ST]	Sterols [ST01]	Cholesterol and derivatives [ST0101]	802956	0	0	0	74500	0	0	28888
24.161	450.359	LMST01010250	C27H44O4	MS-1	Sterol Lipids [ST]	Sterols [ST01]	Cholesterol and derivatives [ST0101]	774136	242354	5628	5510	107920	84084	83746	34724
23.528	391.285	LMST04010146	C24H38O4	MS-1	Sterol Lipids [ST]	Bile acids and derivatives [ST04]	C24 bile acids, alcohols, and derivatives [ST0401]	759232	321906	38000	31362	896802	551428	0	317174
22.116	391.284	LMST04010146	C24H38O4	MS-1	Sterol Lipids [ST]	Bile acids and derivatives [ST04]	C24 bile acids, alcohols, and derivatives [ST0401]	950624	222378	89572	52626	2155804	1536744	748136	546020
22.261	408.311	LMST04010146	C24H38O4	MS-1	Sterol Lipids [ST]	Bile acids and derivatives [ST04]	C24 bile acids, alcohols, and derivatives [ST0401]	0	55230	6120	0	169440	236420	0	166464
22.32	391.284	LMST04010146	C24H38O4	MS-1	Sterol Lipids [ST]	Bile acids and derivatives [ST04]	C24 bile acids, alcohols, and derivatives [ST0401]	0	362680	47588	0	0	1497648	0	605298
23.789	391.285	LMST04010146	C24H38O4	MS-1	Sterol Lipids [ST]	Bile acids and derivatives [ST04]	C24 bile acids, alcohols, and derivatives [ST0401]	0	169384	32676	29180	1031536	0	0	359718
23.612	408.312	LMST04010146	C24H38O4	MS-1	Sterol Lipids [ST]	Bile acids and derivatives [ST04]	C24 bile acids, alcohols, and derivatives [ST0401]	126866	22250	4852	5194	153748	91234	47192	52742
22.645	408.31	LMST04010146	C24H38O4	MS-1	Sterol Lipids [ST]	Bile acids and derivatives [ST04]	C24 bile acids, alcohols, and derivatives [ST0401]	118522	46644	5944	6084	824120	0	0	115202
22.822	391.284	LMST04010146	C24H38O4	MS-1	Sterol Lipids [ST]	Bile acids and derivatives [ST04]	C24 bile acids, alcohols, and derivatives [ST0401]	478090	187502	55500	39034	5945240	0	0	374570
23.341	391.285	LMST04010146	C24H38O4	MS-1	Sterol Lipids [ST]	Bile acids and derivatives [ST04]	C24 bile acids, alcohols, and derivatives [ST0401]	465702	182656	42578	31028	1003036	0	0	0
22.522	391.285	LMST04010146	C24H38O4	MS-1	Sterol Lipids [ST]	Bile acids and derivatives [ST04]	C24 bile acids, alcohols, and derivatives [ST0401]	717322	255046	0	0	0	0	0	0
23.302	408.312	LMST04010146	C24H38O4	MS-1	Sterol Lipids [ST]	Bile acids and derivatives [ST04]	C24 bile acids, alcohols, and derivatives [ST0401]	0	28810	0	0	241338	0	0	0
23.216	391.285	LMST04010146	C24H38O4	MS-1	Sterol Lipids [ST]	Bile acids and derivatives [ST04]	C24 bile acids, alcohols, and derivatives [ST0401]	760760	268588	42506	33902	1358666	0	0	0
23.197	408.312	LMST04010146	C24H38O4	MS-1	Sterol Lipids [ST]	Bile acids and derivatives [ST04]	C24 bile acids, alcohols, and derivatives [ST0401]	52186	42658	7802	5022	318292	141312	0	0
23.067	391.285	LMST04010146	C24H38O4	MS-1	Sterol Lipids [ST]	Bile acids and derivatives [ST04]	C24 bile acids, alcohols, and derivatives [ST0401]	0	177942	59292	37630	953918	0	0	0
22.971	408.312	LMST04010146	C24H38O4	MS-1	Sterol Lipids [ST]	Bile acids and derivatives [ST04]	C24 bile acids, alcohols, and derivatives [ST0401]	446556	28704	7340	0	160360	0	0	106648
22.608	391.284	LMST04010146	C24H38O4	MS-1	Sterol Lipids [ST]	Bile acids and derivatives [ST04]	C24 bile acids, alcohols, and derivatives [ST0401]	470300	301120	61206	0	0	0	0	726892
31.035	391.285	LMST04010146	C24H38O4	MS-1	Sterol Lipids [ST]	Bile acids and derivatives [ST04]	C24 bile acids, alcohols, and derivatives [ST0401]	59020	28440	12308	12922	157866	64422	44868	38310
21.975	391.285	LMST04010146	C24H38O4	MS-1	Sterol Lipids [ST]	Bile acids and derivatives [ST04]	C24 bile acids, alcohols, and derivatives [ST0401]	0	356062	53274	0	3278318	0	0	1150644
21.828	391.285	LMST04010146	C24H38O4	MS-1	Sterol Lipids [ST]	Bile acids and derivatives [ST04]	C24 bile acids, alcohols, and derivatives [ST0401]	0	0	54114	47092	10100000	1150180	0	1158286
29.76	391.285	LMST04010146	C24H38O4	MS-1	Sterol Lipids [ST]	Bile acids and derivatives [ST04]	C24 bile acids, alcohols, and derivatives [ST0401]	303958	20458	12558	12390	92010	94708	66810	0
19.17	408.311	LMST04010146	C24H38O4	MS-1	Sterol Lipids [ST]	Bile acids and derivatives [ST04]	C24 bile acids, alcohols, and derivatives [ST0401]	309740	4434998	1751746	1402186	13400000	12100000	12600000	7576594
19.936	391.285	LMST04010146	C24H38O4	MS-1	Sterol Lipids [ST]	Bile acids and derivatives [ST04]	C24 bile acids, alcohols, and derivatives [ST0401]	1513336	0	0	0	16600000	0	4082708	2697130
19.979	408.311	LMST04010146	C24H38O4	MS-1	Sterol Lipids [ST]	Bile acids and derivatives [ST04]	C24 bile acids, alcohols, and derivatives [ST0401]	196804	62736	15418	38048	2035050	0	547070	336708
20.155	391.285	LMST04010146	C24H38O4	MS-1	Sterol Lipids [ST]	Bile acids and derivatives [ST04]	C24 bile acids, alcohols, and derivatives [ST0401]	1011162	361244	103238	111306	5115032	0	0	1334844
20.229	408.31	LMST04010146	C24H38O4	MS-1	Sterol Lipids [ST]	Bile acids and derivatives [ST04]	C24 bile acids, alcohols, and derivatives [ST0401]	114138	50150	6346	8170	584110	0	0	128518
20.287	391.283	LMST04010146	C24H38O4	MS-1	Sterol Lipids [ST]	Bile acids and derivatives [ST04]	C24 bile acids, alcohols, and derivatives [ST0401]	0	0	0	0	4303678	0	0	1930606
20.524	391.285	LMST04010146	C24H38O4	MS-1	Sterol Lipids [ST]	Bile acids and derivatives [ST04]	C24 bile acids, alcohols, and derivatives [ST0401]	691576	442878	92768	0	2210518	0	0	845442
20.582	391.285	LMST04010146	C24H38O4	MS-1	Sterol Lipids [ST]	Bile acids and derivatives [ST04]	C24 bile acids, alcohols, and derivatives [ST0401]	0	575100	0	0	1901386	0	0	0
20.704	391.284	LMST04010146	C24H38O4	MS-1	Sterol Lipids [ST]	Bile acids and derivatives [ST04]	C24 bile acids, alcohols, and derivatives [ST0401]	7084834	290692	114256	106120	1898618	2948356	624962	347846
20.779	408.311	LMST04010146	C24H38O4	MS-1	Sterol Lipids [ST]	Bile acids and derivatives [ST04]	C24 bile acids, alcohols, and derivatives [ST0401]	784468	22844	4220	7186	227232	365680	51178	22968
20.922	391.285	LMST04010146	C24H38O4	MS-1	Sterol Lipids [ST]	Bile acids and derivatives [ST04]	C24 bile acids, alcohols, and derivatives [ST0401]	838558	341914	168682	97148	2172094	1394280	677008	374784
23.835	408.311	LMST04010146	C24H38O4	MS-1	Sterol Lipids [ST]	Bile acids and derivatives [ST04]	C24 bile acids, alcohols, and derivatives [ST0401]	138160	22238	0	0	165722	0	0	106746
21.218	391.285	LMST04010146	C24H38O4	MS-1	Sterol Lipids [ST]	Bile acids and derivatives [ST04]	C24 bile acids, alcohols, and derivatives [ST0401]	1090954	246238	56218	56410	1551296	936510	5205474	245252
21.435	391.285	LMST04010146	C24H38O4	MS-1	Sterol Lipids [ST]	Bile acids and derivatives [ST04]	C24 bile acids, alcohols, and derivatives [ST0401]	799456	312482	85862	0	1560260	1129098	0	272968
21.654	391.284	LMST04010146	C24H38O4	MS-1	Sterol Lipids [ST]	Bile acids and derivatives [ST04]	C24 bile acids, alcohols, and derivatives [ST0401]	3493090	451896	53642	0	7285860	3412258	0	404072
21.764	408.311	LMST04010146	C24H38O4	MS-1	Sterol Lipids [ST]	Bile acids and derivatives [ST04]	C24 bile acids, alcohols, and derivatives [ST0401]	604030	28514	6774	2344	1083438	153598	0	158322
23.792	391.284	LMST04010146	C24H38O4	MS-1	Sterol Lipids [ST]	Bile acids and derivatives [ST04]	C24 bile acids, alcohols, and derivatives [ST0401]	792330	0	0	0	1053044	0	0	367598
37.193	391.283	LMST04010146	C24H38O4	MS-1	Sterol Lipids [ST]	Bile acids and derivatives [ST04]	C24 bile acids, alcohols, and derivatives [ST0401]	22460	17374	12200	12460	49482	33088	157478	19020
24.038	391.285	LMST04010146	C24H38O4	MS-1	Sterol Lipids [ST]	Bile acids and derivatives [ST04]	C24 bile acids, alcohols, and derivatives [ST0401]	297794	183472	31558	24574	985496	0	0	699426
34.479	391.285	LMST04010146	C24H38O4	MS-1	Sterol Lipids [ST]	Bile acids and derivatives [ST04]	C24 bile acids, alcohols, and derivatives [ST0401]	729566	14162	16538	15304	35316	127608	119240	23900
33.643	391.284	LMST04010146	C24H38O4	MS-1	Sterol Lipids [ST]	Bile acids and derivatives [ST04]	C24 bile acids, alcohols, and derivatives [ST0401]	477220	14980	14278	11674	138358	55804	173468	23434
32.887	391.286	LMST04010146	C24H38O4	MS-1	Sterol Lipids [ST]	Bile acids and derivatives [ST04]	C24 bile acids, alcohols, and derivatives [ST0401]	48374	16312	12788	10716	52624	55456	1399894	20640
32.181	391.285	LMST04010146	C24H38O4	MS-1	Sterol Lipids [ST]	Bile acids and derivatives [ST04]	C24 bile acids, alcohols, and derivatives [ST0401]	120876	66878	12204	10154	262440	42876	37634	37454
31.56	391.284	LMST04010146	C24H38O4	MS-1	Sterol Lipids [ST]	Bile acids and derivatives [ST04]	C24 bile acids, alcohols, and derivatives [ST0401]	32272	22658	13002	11276	195704	444162	37494	100904
39.221	391.285	LMST04010146	C24H38O4	MS-1	Sterol Lipids [ST]	Bile acids and derivatives [ST04]	C24 bile acids, alcohols, and derivatives [ST0401]	29318	15282	13016	10676	194768	100534	37328	17268
26.584	391.286	LMST04010146	C24H38O4	MS-1	Sterol Lipids [ST]	Bile acids and derivatives [ST04]	C24 bile acids, alcohols, and derivatives [ST0401]	146588	70354	14074	13512	1219220	150634	415512	42504
26.854	391.285	LMST04010146	C24H38O4	MS-1	Sterol Lipids [ST]	Bile acids and derivatives [ST04]	C24 bile acids, alcohols, and derivatives [ST0401]	775288	99942	14116	12664	1805976	111542	104610	80418
27.037	408.311	LMST04010146	C24H38O4	MS-1	Sterol Lipids [ST]	Bile acids and derivatives [ST04]	C24 bile acids, alcohols, and derivatives [ST0401]	142808	44076	1542	1134	309338	7664	6578	23594
27.093	391.285	LMST04010146	C24H38O4	MS-1	Sterol Lipids [ST]	Bile acids and derivatives [ST04]	C24 bile acids, alcohols, and derivatives [ST0401]	0	48414	16740	12232	203026	338640	88380	56264
27.249	391.285	LMST04010146	C24H38O4	MS-1	Sterol Lipids [ST]	Bile acids and derivatives [ST04]	C24 bile acids, alcohols, and derivatives [ST0401]	0	267316	13570	0	1044990	0	0	0
27.337	391.285	LMST04010146	C24H38O4	MS-1	Sterol Lipids [ST]	Bile acids and derivatives [ST04]	C24 bile acids, alcohols, and derivatives [ST0401]	93170	127328	14232	13828	125310	132080	0	125272
27.648	391.285	LMST04010146	C24H38O4	MS-1	Sterol Lipids [ST]	Bile acids and derivatives [ST04]	C24 bile acids, alcohols, and derivatives [ST0401]	81354	37356	14058	13958	257942	163758	82418	111586
27.908	391.284	LMST04010146	C24H38O4	MS-1	Sterol Lipids [ST]	Bile acids and derivatives [ST04]	C24 bile acids, alcohols, and derivatives [ST0401]	201506	132950	15290	11518	169360	209418	601176	147616
29.501	391.284	LMST04010146	C24H38O4	MS-1	Sterol Lipids [ST]	Bile acids and derivatives [ST04]	C24 bile acids, alcohols, and derivatives [ST0401]	145654	41676	14116	12186	59912	84558	491842	204078
24.14	391.285	LMST04010146	C24H38O4	MS-1	Sterol Lipids [ST]	Bile acids and derivatives [ST04]	C24 bile acids, alcohols, and derivatives [ST0401]	0	181850	0	26248	619392	554298	0	0
34.282	391.285	LMST04010146	C24H38O4	MS-1	Sterol Lipids [ST]	Bile acids and derivatives [ST04]	C24 bile acids, alcohols, and derivatives [ST0401]	39308	13906	0	12152	61888	45216	110378	32938
28.258	391.285	LMST04010146	C24H38O4	MS-1	Sterol Lipids [ST]	Bile acids and derivatives [ST04]	C24 bile acids, alcohols, and derivatives [ST0401]	101340	167532	23682	12034	1191636	136728	492142	41700
34.712	391.285	LMST04010146	C24H38O4	MS-1	Sterol Lipids [ST]	Bile acids and derivatives [ST04]	C24 bile acids, alcohols, and derivatives [ST0401]	131156	13064	13554	14800	36126	37770	220118	50522
25.778	408.312	LMST04010146	C24H38O4	MS-1	Sterol Lipids [ST]	Bile acids and derivatives [ST04]	C24 bile acids, alcohols, and derivatives [ST0401]	30772	27682	1796	2652	389024	31044	174962	8724
24.24	391.285	LMST04010146	C24H38O4	MS-1	Sterol Lipids [ST]	Bile acids and derivatives [ST04]	C24 bile acids, alcohols, and derivatives [ST0401]	0	0	29238	24054	757594	0	0	0
24.634	408.311	LMST04010146	C24H38O4	MS-1	Sterol Lipids [ST]	Bile acids and derivatives [ST04]	C24 bile acids, alcohols, and derivatives [ST0401]	184170	14748	2470	3076	244572	182392	30718	13482
24.784	391.285	LMST04010146	C24H38O4	MS-1	Sterol Lipids [ST]	Bile acids and derivatives [ST04]	C24 bile acids, alcohols, and derivatives [ST0401]	190546	109192	20748	17020	395484	453890	0	0
24.529	391.284	LMST04010146	C24H38O4	MS-1	Sterol Lipids [ST]	Bile acids and derivatives [ST04]	C24 bile acids, alcohols, and derivatives [ST0401]	503150	172036	22238	20634	558872	650916	0	984326
25.319	391.285	LMST04010146	C24H38O4	MS-1	Sterol Lipids [ST]	Bile acids and derivatives [ST04]	C24 bile acids, alcohols, and derivatives [ST0401]	338290	129596	19306	14514	0	314944	253756	0
25.598	391.284	LMST04010146	C24H38O4	MS-1	Sterol Lipids [ST]	Bile acids and derivatives [ST04]	C24 bile acids, alcohols, and derivatives [ST0401]	149672	167026	17316	13804	2917056	241292	497800	639178
25.022	391.284	LMST04010146	C24H38O4	MS-1	Sterol Lipids [ST]	Bile acids and derivatives [ST04]	C24 bile acids, alcohols, and derivatives [ST0401]	202504	132410	0	17070	286146	331426	309496	126176
25.953	391.284	LMST04010146	C24H38O4	MS-1	Sterol Lipids [ST]	Bile acids and derivatives [ST04]	C24 bile acids, alcohols, and derivatives [ST0401]	178138	126882	16594	15158	151230	157834	1164696	65880
26.339	391.284	LMST04010146	C24H38O4	MS-1	Sterol Lipids [ST]	Bile acids and derivatives [ST04]	C24 bile acids, alcohols, and derivatives [ST0401]	256472	119492	18318	13254	182692	0	0	396288
40.491	391.285	LMST04010146	C24H38O4	MS-1	Sterol Lipids [ST]	Bile acids and derivatives [ST04]	C24 bile acids, alcohols, and derivatives [ST0401]	22610	14986	12874	11856	39782	31000	35748	28322
42.024	391.283	LMST04010146	C24H38O4	MS-1	Sterol Lipids [ST]	Bile acids and derivatives [ST04]	C24 bile acids, alcohols, and derivatives [ST0401]	27076	12934	10432	11624	44316	24428	133736	16980
53.573	391.285	LMST04010146	C24H38O4	MS-1	Sterol Lipids [ST]	Bile acids and derivatives [ST04]	C24 bile acids, alcohols, and derivatives [ST0401]	14794	11296	10986	9060	115278	19420	17142	13546
74.302	391.284	LMST04010146	C24H38O4	MS-1	Sterol Lipids [ST]	Bile acids and derivatives [ST04]	C24 bile acids, alcohols, and derivatives [ST0401]	258552	10980	11132	10202	15776	52146	14518	11334
75.537	391.285	LMST04010146	C24H38O4	MS-1	Sterol Lipids [ST]	Bile acids and derivatives [ST04]	C24 bile acids, alcohols, and derivatives [ST0401]	12070	11686	13662	10734	16484	12520	41216	12144
75.908	391.286	LMST04010146	C24H38O4	MS-1	Sterol Lipids [ST]	Bile acids and derivatives [ST04]	C24 bile acids, alcohols, and derivatives [ST0401]	14512	11114	11626	11622	16676	12262	15284	12240
23.443	457.272	LTE4	C23H37NO5S	MS-1	Fatty Acyls [FA]	Eicosanoids [FA03]	Leukotrienes [FA0302]	299346	265946	81966	0	343442	0	0	281576
8.306	457.609	M_IP_2C_d20:0_26:0_2OH_	C64H125NO25P2	MS-1	Sphingolipids [SP]	Phosphosphingolipids [SP03]	Ceramide phosphoinositols [SP0303]	0	0	0	0	0	604	278016	151362
74.872	399.251	Manoalide	C25H36O5	MS-1	Prenol Lipids [PR]	Isoprenoids [PR01]	C25 isoprenoids (sesterterpenes) [PR0105]	81930	34614	41228	35986	38324	37552	33846	118554
22.815	293.174	methyl 8-_2-_2-formyl-vinyl_-3-hydroxy-5-oxo-cyclopentyl_-octanoate	C17H26O5	MS-1	Fatty Acyls [FA]	Fatty Acids and Conjugates [FA01]	Hydroxy fatty acids [FA0105]	0	1043616	304036	240858	3688734	2950852	2872978	1460232
30.193	293.172	methyl 8-_2-_2-formyl-vinyl_-3-hydroxy-5-oxo-cyclopentyl_-octanoate	C17H26O5	MS-1	Fatty Acyls [FA]	Fatty Acids and Conjugates [FA01]	Hydroxy fatty acids [FA0105]	21148	11536	5290	4564	28560	27362	26198	109296
31.844	293.175	methyl 8-_2-_2-formyl-vinyl_-3-hydroxy-5-oxo-cyclopentyl_-octanoate	C17H26O5	MS-1	Fatty Acyls [FA]	Fatty Acids and Conjugates [FA01]	Hydroxy fatty acids [FA0105]	14930	23054	5802	4784	298104	20240	16902	14114
27.922	293.175	methyl 8-_2-_2-formyl-vinyl_-3-hydroxy-5-oxo-cyclopentyl_-octanoate	C17H26O5	MS-1	Fatty Acyls [FA]	Fatty Acids and Conjugates [FA01]	Hydroxy fatty acids [FA0105]	35512	258164	9708	5958	266234	90468	254894	37812
26.601	293.175	methyl 8-_2-_2-formyl-vinyl_-3-hydroxy-5-oxo-cyclopentyl_-octanoate	C17H26O5	MS-1	Fatty Acyls [FA]	Fatty Acids and Conjugates [FA01]	Hydroxy fatty acids [FA0105]	218842	49542	8134	8186	273184	98512	161424	84514
22.14	293.175	methyl 8-_2-_2-formyl-vinyl_-3-hydroxy-5-oxo-cyclopentyl_-octanoate	C17H26O5	MS-1	Fatty Acyls [FA]	Fatty Acids and Conjugates [FA01]	Hydroxy fatty acids [FA0105]	2361534	1063396	0	12816	0	0	0	0
17.269	377.269	MG_0:0_20:5_5Z,8Z,11Z,14Z,17Z_0:0_	C23H36O4	MS-1	Glycerolipids [GL]	Monoradylglycerols [GL01]	Monoacylglycerols [GL0101]	70128	22202	4914	1488	118108	6808	79546	29578
14.732	331.284	MG_16:0_0:0_0:0_rac_	C19H38O4	MS-1	Glycerolipids [GL]	Monoradylglycerols [GL01]	Monoacylglycerols [GL0101]	226378	124538	62492	9714	33556	9168	32436	11606
18.281	359.316	MG_18:0_0:0_0:0_rac_	C21H42O4	MS-1	Glycerolipids [GL]	Monoradylglycerols [GL01]	Monoacylglycerols [GL0101]	441236	201164	92572	16460	56024	19422	46572	73972
44.351	827.59	MGDG_18:1_9Z_18:1_9Z_	C45H82O10	MS-1	Glycerolipids [GL]	Glycosyldiradylglycerols [GL05]	Glycosyldiacylglycerols [GL0501]	25658	28060	554	1084	0	0	6558	4074
42.355	419.313	myriocin	C21H39NO6	MS-1	Fatty Acyls [FA]	Fatty Acids and Conjugates [FA01]	Oxo fatty acids [FA0106]	234114	13316	8040	6964	23832	29872	96576	12164
27.864	420.32	N-oleoyl histidine	C24H41N3O3	MS-1	Fatty Acyls [FA]	Fatty amides [FA08]	N-acyl amines [FA0802]	109108	616270	9214	5154	61292	142870	434964	36498
37.911	391.282	O-_11-carboxyundecanoyl_carnitine	C19H35NO6	MS-1	Fatty Acyls [FA]	Fatty esters [FA07]	Fatty acyl carnitines [FA0707]	34928	12092	14092	11460	164324	28674	39224	18884
11.102	458.348	O-_17-carboxyheptadecanoyl_carnitine	C25H47NO6	MS-1	Fatty Acyls [FA]	Fatty esters [FA07]	Fatty acyl carnitines [FA0707]	609892	276028	20816	20262	22976	19840	34000	21040
10.507	205.086	Odyssic acid	C12H12O3	MS-1	Fatty Acyls [FA]	Fatty Acids and Conjugates [FA01]	Unsaturated fatty acids [FA0103]	342366	224870	49250	55196	493862	503564	325122	179264
13.45	205.086	Odyssic acid	C12H12O3	MS-1	Fatty Acyls [FA]	Fatty Acids and Conjugates [FA01]	Unsaturated fatty acids [FA0103]	50554	26502	13098	10000	117482	11484	86152	42466
18.878	429.241	PA_19:3_10Z,13Z,16Z_0:0_	C22H39O7P	MS-1	Glycerophospholipids [GP]	Glycerophosphates [GP10]	Monoacylglycerophosphates [GP1005]	426200	429750	15928	3926	434864	379618	449358	431288
20.863	429.239	PA_19:3_10Z,13Z,16Z_0:0_	C22H39O7P	MS-1	Glycerophospholipids [GP]	Glycerophosphates [GP10]	Monoacylglycerophosphates [GP1005]	38592	22342	13418	10984	122710	90468	54784	35764
8.332	392.748	PE_18:4_6Z,9Z,12Z,15Z_22:6_4Z,7Z,10Z,13Z,16Z,19Z_	C45H70NO8P	MS-1	Glycerophospholipids [GP]	Glycerophosphoethanolamines [GP02]	Diacylglycerophosphoethanolamines [GP0201]	8778	5992	2790	2690	7326	6958	27506	15736
17.907	381.298	Persin	C23H40O4	MS-1	Fatty Acyls [FA]	Fatty alcohols [FA05]		203362	13222	14876	10038	7988	6024	12492	15422
51.577	787.549	PG_15:0_22:2_13Z,16Z_	C43H81O10P	MS-1	Glycerophospholipids [GP]	Glycerophosphoglycerols [GP04]	Diacylglycerophosphoglycerols [GP0401]	0	0	50866	108250	0	0	6756	26138
55.382	801.564	PG_16:0_22:2_13Z,16Z_	C44H83O10P	MS-1	Glycerophospholipids [GP]	Glycerophosphoglycerols [GP04]	Diacylglycerophosphoglycerols [GP0401]	0	0	47622	63144	0	0	3504	4012
50	801.566	PG_16:0_22:2_13Z,16Z_	C44H83O10P	MS-1	Glycerophospholipids [GP]	Glycerophosphoglycerols [GP04]	Diacylglycerophosphoglycerols [GP0401]	0	176	53982	46818	0	364	11158	8594
50.828	815.581	PG_17:0_22:2_13Z,16Z_	C45H85O10P	MS-1	Glycerophospholipids [GP]	Glycerophosphoglycerols [GP04]	Diacylglycerophosphoglycerols [GP0401]	0	542	1778	25822	0	0	7396	4554
11.236	397.295	PGF2alpha isopropyl ester	C23H40O5	MS-1	Fatty Acyls [FA]	Eicosanoids [FA03]	Prostaglandins [FA0301]	230320	103754	7330	8852	9720	7548	13844	5660
8.327	360.207	PG-PI	C31H57O14P	MS-1	Glycerophospholipids [GP]	Oxidized glycerophospholipids [GP20]	Oxidized glycerophosphoinositols [GP2005]	1530	5336	44990	30614	3690	1162	40318	24264
8.327	338.194	PHHdiA-PG	C29H53O13P	MS-1	Glycerophospholipids [GP]	Oxidized glycerophospholipids [GP20]	Oxidized glycerophosphoglycerols [GP2006]	2492	5732	34964	28754	0	0	30512	19798
75.908	275.165	podocarpic acid	C17H22O3	MS-1	Prenol Lipids [PR]	Isoprenoids [PR01]	C20 isoprenoids (diterpenes) [PR0104]	6196	7374	4556	3862	7482	5084	6408	4758
74.302	275.164	podocarpic acid	C17H22O3	MS-1	Prenol Lipids [PR]	Isoprenoids [PR01]	C20 isoprenoids (diterpenes) [PR0104]	321352	4946	5308	4368	6556	51030	7084	4456
72.938	275.164	podocarpic acid	C17H22O3	MS-1	Prenol Lipids [PR]	Isoprenoids [PR01]	C20 isoprenoids (diterpenes) [PR0104]	130710	4814	5524	4230	5836	17638	5400	10720
34.472	275.164	podocarpic acid	C17H22O3	MS-1	Prenol Lipids [PR]	Isoprenoids [PR01]	C20 isoprenoids (diterpenes) [PR0104]	518946	11246	6622	4680	17554	17088	30804	10334
30.712	275.164	podocarpic acid	C17H22O3	MS-1	Prenol Lipids [PR]	Isoprenoids [PR01]	C20 isoprenoids (diterpenes) [PR0104]	56718	40038	7180	5042	44944	57402	209652	20156
28.025	275.164	podocarpic acid	C17H22O3	MS-1	Prenol Lipids [PR]	Isoprenoids [PR01]	C20 isoprenoids (diterpenes) [PR0104]	63580	115546	7604	6392	406238	130732	339200	57092
27.412	275.164	podocarpic acid	C17H22O3	MS-1	Prenol Lipids [PR]	Isoprenoids [PR01]	C20 isoprenoids (diterpenes) [PR0104]	93764	167482	8834	9324	140678	135956	0	46262
26.938	275.164	podocarpic acid	C17H22O3	MS-1	Prenol Lipids [PR]	Isoprenoids [PR01]	C20 isoprenoids (diterpenes) [PR0104]	463854	114374	10624	10230	525078	152686	0	50140
26.508	275.165	podocarpic acid	C17H22O3	MS-1	Prenol Lipids [PR]	Isoprenoids [PR01]	C20 isoprenoids (diterpenes) [PR0104]	0	130844	14114	12442	221150	0	233616	64634
23.252	275.164	podocarpic acid	C17H22O3	MS-1	Prenol Lipids [PR]	Isoprenoids [PR01]	C20 isoprenoids (diterpenes) [PR0104]	0	1851800	376454	298022	4457392	3556142	3688926	1874516
22.631	275.164	podocarpic acid	C17H22O3	MS-1	Prenol Lipids [PR]	Isoprenoids [PR01]	C20 isoprenoids (diterpenes) [PR0104]	4107956	0	0	14998	0	0	0	0
10.655	347.237	Quinestrol	C25H32O2	MS-1	Sterol Lipids [ST]	Steroids [ST02]	C18 steroids (estrogens) and derivatives [ST0201]	120032	113336	38456	34458	75202	61436	41602	42288
8.327	443.271	Spiramycin II	C45H76N2O15	MS-1	Polyketides [PK]	Ansamycins and related polyketides [PK05]		13094	8492	11592	8588	7400	6434	210110	120558
8.327	421.259	SQDG_22:5_5Z,8Z,11Z,14Z,17Z_16:1_13Z_	C45H76O12S	MS-1	Glycerolipids [GL]	Glycosyldiradylglycerols [GL05]	Glycosyldiacylglycerols [GL0501]	12934	5906	13104	12068	5202	4446	42692	22188
49.6	379.013	Tamarixetin 3-O-sulfate	C16H12O10S	MS-1	Polyketides [PK]	Flavonoids [PK12]	Flavones and Flavonols [PK1211]	20532	117578	13016	20938	1856	1122	21252	574
10.789	329.158	Tetranor-PGEM	C16H24O7	MS-1	Fatty Acyls [FA]	Eicosanoids [FA03]	Prostaglandins [FA0301]	25300	525268	19508	23650	87736	10116	15640	41132
19.098	492.405	Theonellasterol G	C30H50O4	MS-1	Sterol Lipids [ST]	Sterols [ST01]	Stigmasterols and C24-ethyl derivatives [ST0104]	44100	155132	115984	92520	162502	0	171190	172792
18.415	492.406	Theonellasterol G	C30H50O4	MS-1	Sterol Lipids [ST]	Sterols [ST01]	Stigmasterols and C24-ethyl derivatives [ST0104]	142966	6702	2086	1384	0	0	0	1298
41.748	963.714	Theoretical chemical formula	C47H88N20S	Unannotated	Unmapped	Unmapped	Unmapped	7560	8498	832	1694	21302	28972	26280	13648
45.424	777.564	Theoretical chemical formula	C38H72N12O3S	Unannotated	Unmapped	Unmapped	Unmapped	2412	3108	138984	123558	0	0	109454	78916
44.427	996.662	Theoretical chemical formula	C54H93NO15	Unannotated	Unmapped	Unmapped	Unmapped	70162	15426	1044	1096	0	888	7606	4236
44.398	888.482	Theoretical chemical formula	C44H70N7O8PS	Unannotated	Unmapped	Unmapped	Unmapped	0	0	68454	103440	0	0	24602	104318
44.373	950.766	Theoretical chemical formula	C49H103N7O8S	Unannotated	Unmapped	Unmapped	Unmapped	7786	18066	4988	4204	13284	45008	6352	36470
44.372	960.772	Theoretical chemical formula	C54H105NO12	Unannotated	Unmapped	Unmapped	Unmapped	129700	586538	2756	2084	2678	2986	238444	87720
44.338	1165.71	Theoretical chemical formula	C56H103N12O8PS2	Unannotated	Unmapped	Unmapped	Unmapped	4574	24042	6938	3158	0	0	42052	2728
44.317	885.517	Theoretical chemical formula	C41H79N10O3PS3	Unannotated	Unmapped	Unmapped	Unmapped	0	0	860	31762	0	0	10462	10442
44.301	764.575	Theoretical chemical formula	C39H73N9O6	Unannotated	Unmapped	Unmapped	Unmapped	0	0	110954	304196	97168	93732	108514	99164
44.213	1010.82	Theoretical chemical formula	C59H111NO11	Unannotated	Unmapped	Unmapped	Unmapped	9692	21332	1928	0	215198	0	4908	4024
44.072	617.549	Theoretical chemical formula	C40H72O4	Unannotated	Unmapped	Unmapped	Unmapped	3202	6780	4843466	4608096	1806	1922	0	2842362
44.068	982.792	Theoretical chemical formula	C57H107NO11	Unannotated	Unmapped	Unmapped	Unmapped	16922	31072	1942	3522	249028	183376	8312	6056
44.025	936.752	Theoretical chemical formula	C56H97N5O6	Unannotated	Unmapped	Unmapped	Unmapped	0	120426	0	32660	182612	405020	57624	329572
44.012	1140.76	Theoretical chemical formula	C50H93N25O4S	Unannotated	Unmapped	Unmapped	Unmapped	282998	11102	9860	7074	0	0	0	3664
43.973	890.685	Theoretical chemical formula	C49H96NO10P	Unannotated	Unmapped	Unmapped	Unmapped	0	0	246940	226564	0	0	186910	134292
43.961	876.669	Theoretical chemical formula	C48H94NO10P	Unannotated	Unmapped	Unmapped	Unmapped	3640	3218	159500	138082	1714	1492	112958	85716
43.903	827.512	Theoretical chemical formula	C37H62N16O6	Unannotated	Unmapped	Unmapped	Unmapped	0	978	103056	90484	1106	0	97088	83558
43.902	1152.76	Theoretical chemical formula	C51H93N25O4S	Unannotated	Unmapped	Unmapped	Unmapped	10188	339588	157648	153236	0	0	277784	150714
43.888	811.546	Theoretical chemical formula	C42H71N10O4P	Unannotated	Unmapped	Unmapped	Unmapped	0	3434	452156	5382	0	2004	462508	428788
44.531	1094.87	Theoretical chemical formula	C49H112N19O4PS	Unannotated	Unmapped	Unmapped	Unmapped	242122	3352	408	0	0	0	5794	878
44.533	936.752	Theoretical chemical formula	C50H93N15S	Unannotated	Unmapped	Unmapped	Unmapped	103194	34716	9732	20890	64138	396012	43742	0
44.54	1179.73	Theoretical chemical formula	C49H84N34S	Unannotated	Unmapped	Unmapped	Unmapped	54430	67358	13774	24342	0	0	36220	25516
44.885	1134.86	Theoretical chemical formula	C56H115N11O10S	Unannotated	Unmapped	Unmapped	Unmapped	85806	109080	0	0	0	0	8894	18432
45.301	995.667	Theoretical chemical formula	C55H94O15	Unannotated	Unmapped	Unmapped	Unmapped	507620	7386	2216	1808	0	826	111584	1738
45.296	1003.66	Theoretical chemical formula	C53H89N12O3PS	Unannotated	Unmapped	Unmapped	Unmapped	63878	113106	6712	2116	438	0	26502	20960
45.209	1140.76	Theoretical chemical formula	C50H93N25O4S	Unannotated	Unmapped	Unmapped	Unmapped	6988	240618	118238	117106	0	0	0	103282
45.085	1165.71	Theoretical chemical formula	C60H110O17S2	Unannotated	Unmapped	Unmapped	Unmapped	2978	25218	7572	31492	0	0	7640	1430
44.985	885.516	Theoretical chemical formula	C33H83N12O5PS4	Unannotated	Unmapped	Unmapped	Unmapped	0	0	27178	14354	0	0	10552	12790
44.943	977.623	Theoretical chemical formula	C50H83N12O6P	Unannotated	Unmapped	Unmapped	Unmapped	3182	8460	632	0	0	0	1122	1138
44.901	1003.66	Theoretical chemical formula	C54H92N4O13	Unannotated	Unmapped	Unmapped	Unmapped	0	202302	13982	3146	0	0	47502	18730
44.832	923.525	Theoretical chemical formula	C38H82N6O15P2	Unannotated	Unmapped	Unmapped	Unmapped	0	408	9014	12230	0	0	8896	10096
44.552	956.741	Theoretical chemical formula	C55H97N5O8	Unannotated	Unmapped	Unmapped	Unmapped	154274	177084	0	0	0	0	13884	37328
44.829	1090.84	Theoretical chemical formula	C55H107N15O5S	Unannotated	Unmapped	Unmapped	Unmapped	231596	2422	0	624	0	0	2724	1266
44.792	1010.83	Theoretical chemical formula	C59H108N7O4P	Unannotated	Unmapped	Unmapped	Unmapped	13526	9762	1302	2090	14636	166108	3746	2460
44.675	855.537	Theoretical chemical formula	C42H77N6O10P	Unannotated	Unmapped	Unmapped	Unmapped	436	198	11096	164920	0	330	110606	93834
44.659	901.531	Theoretical chemical formula	C40H78N12O5S3	Unannotated	Unmapped	Unmapped	Unmapped	0	0	20432	24500	0	0	14426	10456
44.627	916.747	Theoretical chemical formula	C53H97N5O7	Unannotated	Unmapped	Unmapped	Unmapped	808242	3062	2520	1626	2756	2190	40078	2050
44.614	982.795	Theoretical chemical formula	C59H99N9O3	Unannotated	Unmapped	Unmapped	Unmapped	39814	13544	1244	2216	12796	175030	4052	2424
44.61	917.507	Theoretical chemical formula	C41H78N2O20	Unannotated	Unmapped	Unmapped	Unmapped	0	0	44372	50802	0	0	35008	27710
43.865	888.481	Theoretical chemical formula	C43H61N13O8	Unannotated	Unmapped	Unmapped	Unmapped	0	0	120716	24816	778	0	36530	13280
43.762	1134.86	Theoretical chemical formula	C57H111N15O6S	Unannotated	Unmapped	Unmapped	Unmapped	255926	7606	0	0	438	0	1890	3092
43.731	1055.62	Theoretical chemical formula	C51H93N8O9PS2	Unannotated	Unmapped	Unmapped	Unmapped	9066	19928	4178	782	0	0	11028	8592
42.774	1152.76	Theoretical chemical formula	C52H89N29S	Unannotated	Unmapped	Unmapped	Unmapped	423786	5522	11178	1214	852	872	0	13322
42.977	1043.62	Theoretical chemical formula	C53H91N2O16P	Unannotated	Unmapped	Unmapped	Unmapped	24616	77362	12618	8420	0	0	56682	46686
42.93	976.926	Theoretical chemical formula	C48H126N7O7PS	Unannotated	Unmapped	Unmapped	Unmapped	0	366880	6328	1774	0	0	0	26048
42.928	797.613	Theoretical chemical formula	C46H84O10	Unannotated	Unmapped	Unmapped	Unmapped	11324	190996	10974	4710	0	0	7500	51106
42.908	635.56	Theoretical chemical formula	C34H75N4O4P	Unannotated	Unmapped	Unmapped	Unmapped	99412	476618	19106	1938	1990	1328	246632	127078
42.903	1029.6	Theoretical chemical formula	C44H78N20O7S	Unannotated	Unmapped	Unmapped	Unmapped	3010	3838	348	348	0	0	1772	1246
42.826	1178.89	Theoretical chemical formula	C59H115N15O7S	Unannotated	Unmapped	Unmapped	Unmapped	249842	2842	0	0	0	0	40276	1722
42.813	668.581	Theoretical chemical formula	C40H77NO6	Unannotated	Unmapped	Unmapped	Unmapped	58142	23654	1368	1144	83184	7480	220576	72518
42.763	977.642	Theoretical chemical formula	C51H94O17	Unannotated	Unmapped	Unmapped	Unmapped	279186	330802	6852	10618	0	0	134444	62182
43.079	968.781	Theoretical chemical formula	C55H101N9O3S	Unannotated	Unmapped	Unmapped	Unmapped	0	14024	1422	1232	43098	11524	69866	22156
42.747	936.752	Theoretical chemical formula	C57H93N9O2	Unannotated	Unmapped	Unmapped	Unmapped	0	0	12698	10108	0	685488	0	206846
42.739	1302.82	Theoretical chemical formula	C52H99N31O7S	Unannotated	Unmapped	Unmapped	Unmapped	0	1348	117850	14210	0	0	91148	46824
42.661	1045.63	Theoretical chemical formula	C42H94N8O19S	Unannotated	Unmapped	Unmapped	Unmapped	23324	27862	650	1372	0	0	13458	5406
42.641	379.014	Theoretical chemical formula	C12H10O14	Unannotated	Unmapped	Unmapped	Unmapped	152654	1234	3008	5646	5528	12174	18154	15768
42.602	964.783	Theoretical chemical formula	C58H101N5O6	Unannotated	Unmapped	Unmapped	Unmapped	97416	22708	6208	17388	191668	488112	218236	124658
42.601	981.651	Theoretical chemical formula	C54H92O15	Unannotated	Unmapped	Unmapped	Unmapped	0	0	101024	1936	0	0	562574	108228
42.6	1341.78	Theoretical chemical formula	C54H98N30O9S	Unannotated	Unmapped	Unmapped	Unmapped	0	0	38438	5314	0	0	1962	7926
43.049	1004.8	Theoretical chemical formula	C54H113N7OS4	Unannotated	Unmapped	Unmapped	Unmapped	0	650104	2280	1278	2988	2322	321842	128428
43.101	981.649	Theoretical chemical formula	C48H76N20O3	Unannotated	Unmapped	Unmapped	Unmapped	232602	592616	143490	106450	1724	0	0	532776
43.669	1165.71	Theoretical chemical formula	C53H100N16O7P2S	Unannotated	Unmapped	Unmapped	Unmapped	3910	17196	9050	33954	0	0	10570	2788
43.5	940.781	Theoretical chemical formula	C55H105NO10	Unannotated	Unmapped	Unmapped	Unmapped	97806	138092	8700	2330	15572	13044	60960	0
43.622	617.551	Theoretical chemical formula	C40H72O4	Unannotated	Unmapped	Unmapped	Unmapped	6820	0	0	10360	3428	774	4044512	12338
43.604	1020.84	Theoretical chemical formula	C61H113NO10	Unannotated	Unmapped	Unmapped	Unmapped	10622	20152	13382	9256	80564	48466	255852	89974
43.598	1071.64	Theoretical chemical formula	C54H97N4O13PS	Unannotated	Unmapped	Unmapped	Unmapped	168764	181550	2226	7104	0	0	114060	66654
43.578	1006.83	Theoretical chemical formula	C57H103N11O4	Unannotated	Unmapped	Unmapped	Unmapped	7314	0	12010	2892	61998	44768	230598	88246
43.566	1020.65	Theoretical chemical formula	C52H95NO18	Unannotated	Unmapped	Unmapped	Unmapped	46720	56670	1014	4406	0	0	30330	15990
43.564	968.81	Theoretical chemical formula	C55H110N5O4PS	Unannotated	Unmapped	Unmapped	Unmapped	12284	63440	11596	7924	25648	34582	10060	35192
43.554	1133.62	Theoretical chemical formula	C53H100O21P2	Unannotated	Unmapped	Unmapped	Unmapped	39680	43852	1360	4396	0	0	29778	20610
43.452	996.807	Theoretical chemical formula	C58H109NO11	Unannotated	Unmapped	Unmapped	Unmapped	0	19882	5612	2398	14734	10054	66724	22270
43.237	591.534	Theoretical chemical formula	C38H70O4	Unannotated	Unmapped	Unmapped	Unmapped	0	1064	214946	0	1130	0	148038	87300
43.447	956.742	Theoretical chemical formula	C53H102N3O9P	Unannotated	Unmapped	Unmapped	Unmapped	503226	0	0	660	0	0	94502	2800
43.425	936.751	Theoretical chemical formula	C56H97N5O6	Unannotated	Unmapped	Unmapped	Unmapped	27912	177682	38748	11762	593690	258908	803260	338470
43.392	764.573	Theoretical chemical formula	C48H78NO4P	Unannotated	Unmapped	Unmapped	Unmapped	77670	234592	350288	299366	187282	158728	255188	236870
43.388	1329.78	Theoretical chemical formula	C50H107N24O14PS	Unannotated	Unmapped	Unmapped	Unmapped	0	0	8050	28480	0	0	12804	7766
43.359	663.454	Theoretical chemical formula	C42H63O4P	Unannotated	Unmapped	Unmapped	Unmapped	0	120238	113934	0	72256	57610	0	97318
43.295	1000.77	Theoretical chemical formula	C56H99N9O5	Unannotated	Unmapped	Unmapped	Unmapped	326780	427640	0	0	7794	3322	201864	73146
43.289	750.558	Theoretical chemical formula	C42H71N9OS	Unannotated	Unmapped	Unmapped	Unmapped	39342	118368	147512	0	102916	52182	105790	112426
45.365	605.55	Theoretical chemical formula	C28H68N12S	Unannotated	Unmapped	Unmapped	Unmapped	680	1392	97810	15642	900	972	64352	48808
45.484	990.711	Theoretical chemical formula	C57H96N7O3PS	Unannotated	Unmapped	Unmapped	Unmapped	4854518	30712	9386	1378	2124	0	885002	6722
51.745	992.816	Theoretical chemical formula	C58H110N3O7P	Unannotated	Unmapped	Unmapped	Unmapped	87792	35158	6414	2566	151164	9924	148936	59066
45.49	1094.87	Theoretical chemical formula	C61H115N5O11	Unannotated	Unmapped	Unmapped	Unmapped	15050	103668	0	442	1732	0	40926	16392
48.54	1165.71	Theoretical chemical formula	C55H109N8O10P3S	Unannotated	Unmapped	Unmapped	Unmapped	878	858	39480	600	0	0	434	784
48.417	1005.67	Theoretical chemical formula	C53H98O17	Unannotated	Unmapped	Unmapped	Unmapped	233498	292046	5596	6228	0	0	98110	57262
48.377	1073.66	Theoretical chemical formula	C54H99N4O13PS	Unannotated	Unmapped	Unmapped	Unmapped	23724	28316	1062	588	0	0	9624	5622
48.302	964.783	Theoretical chemical formula	C58H101N5O6	Unannotated	Unmapped	Unmapped	Unmapped	48856	40940	7494	6130	0	0	0	0
48.081	909.591	Theoretical chemical formula	C38H86N8O14S	Unannotated	Unmapped	Unmapped	Unmapped	21350	21660	360	0	0	0	6000	3536
48.057	869.552	Theoretical chemical formula	C43H79N6O10P	Unannotated	Unmapped	Unmapped	Unmapped	256	0	11866	91744	0	258	38336	9564
48.053	931.523	Theoretical chemical formula	C36H81N6O19P	Unannotated	Unmapped	Unmapped	Unmapped	0	0	4392	27142	0	0	9480	2758
47.897	902.5	Theoretical chemical formula	C45H72N7O8PS	Unannotated	Unmapped	Unmapped	Unmapped	1384	922	9176	116312	702	860	6514	11940
47.894	815.588	Theoretical chemical formula	C41H77N12O3P	Unannotated	Unmapped	Unmapped	Unmapped	11738	3636	1690	778	0	0	828	3760
47.889	894.74	Theoretical chemical formula	C47H95N11O3S	Unannotated	Unmapped	Unmapped	Unmapped	2370	14016	4654	3030	55052	42320	74080	31596
47.799	1138.75	Theoretical chemical formula	C51H87N29S	Unannotated	Unmapped	Unmapped	Unmapped	9956	8418	6178	7326	0	0	5242	5672
47.799	964.783	Theoretical chemical formula	C58H101N5O6	Unannotated	Unmapped	Unmapped	Unmapped	136876	70038	8196	51540	136414	116218	222506	70416
47.799	936.751	Theoretical chemical formula	C56H97N5O6	Unannotated	Unmapped	Unmapped	Unmapped	12390	10800	2984	2704	13690	19018	16084	9626
47.731	983.665	Theoretical chemical formula	C50H100N2O10P2S	Unannotated	Unmapped	Unmapped	Unmapped	12224	201870	9054	1770	0	514	20560	56744
47.709	1006.82	Theoretical chemical formula	C56H108N7O6P	Unannotated	Unmapped	Unmapped	Unmapped	19762	83136	2600	3224	5138	10198	36322	18798
47.7	828.694	Theoretical chemical formula	C49H89N5O5	Unannotated	Unmapped	Unmapped	Unmapped	183334	2834	2126	2576	2620	1770	30544	2540
47.623	631.566	Theoretical chemical formula	C41H74O4	Unannotated	Unmapped	Unmapped	Unmapped	910	4290	1304478	1111832	1192	820	1049722	664062
48.624	787.549	Theoretical chemical formula	C46H72N6O5	Unannotated	Unmapped	Unmapped	Unmapped	0	0	157872	43014	0	0	14576	9148
48.694	869.552	Theoretical chemical formula	C40H88O15P2	Unannotated	Unmapped	Unmapped	Unmapped	232	0	93500	6848	0	0	40220	32154
48.756	931.521	Theoretical chemical formula	C29H64N28O6S	Unannotated	Unmapped	Unmapped	Unmapped	0	0	27138	7642	0	0	7932	6896
49.621	808.603	Theoretical chemical formula	C40H78N11O4P	Unannotated	Unmapped	Unmapped	Unmapped	10026	5936	27752	484354	0	0	28026	0
51.581	992.85	Theoretical chemical formula	C61H109N5O5	Unannotated	Unmapped	Unmapped	Unmapped	242228	0	1208	0	513342	5610	485568	3686
51.554	1006.87	Theoretical chemical formula	C63H107N9O	Unannotated	Unmapped	Unmapped	Unmapped	332872	16704	0	1418	0	2908	711412	15346
50.917	1003.66	Theoretical chemical formula	C49H97N8O7PS2	Unannotated	Unmapped	Unmapped	Unmapped	4612	6700	342	0	0	0	30116	3254
50.557	976.695	Theoretical chemical formula	C53H101NO10S2	Unannotated	Unmapped	Unmapped	Unmapped	127488	150868	1898	1032	418	962	49772	8752
50.486	1003.66	Theoretical chemical formula	C48H101N4O11PS2	Unannotated	Unmapped	Unmapped	Unmapped	5106	6976	3548	660	0	0	105474	2460
50.023	964.783	Theoretical chemical formula	C58H101N5O6	Unannotated	Unmapped	Unmapped	Unmapped	13544	11576	2472	4520	15004	83470	12688	8002
49.751	976.695	Theoretical chemical formula	C54H97N5O6S2	Unannotated	Unmapped	Unmapped	Unmapped	109450	136764	2636	1966	558	0	13558	8736
49.54	857.552	Theoretical chemical formula	C30H66N24O6	Unannotated	Unmapped	Unmapped	Unmapped	0	254	11922	39682	0	0	15114	6792
48.788	813.563	Theoretical chemical formula	C39H82N4O9P2	Unannotated	Unmapped	Unmapped	Unmapped	0	0	144894	7222	1168	1154	116866	19364
49.515	976.695	Theoretical chemical formula	C48H106N5O4PS4	Unannotated	Unmapped	Unmapped	Unmapped	217436	101730	2260	0	0	0	19682	8944
49.495	1003.66	Theoretical chemical formula	C49H89N12O8P	Unannotated	Unmapped	Unmapped	Unmapped	6578	9262	1176	366	0	0	93534	3402
49.113	1138.75	Theoretical chemical formula	C55H104N13O6PS2	Unannotated	Unmapped	Unmapped	Unmapped	7862	12276	4502	5372	694	0	5604	3988
49.09	976.694	Theoretical chemical formula	C53H101NO10S2	Unannotated	Unmapped	Unmapped	Unmapped	76510	112722	4446	3270	0	0	19238	10392
49.04	964.783	Theoretical chemical formula	C58H101N5O6	Unannotated	Unmapped	Unmapped	Unmapped	16110	60270	11730	8220	222704	153708	228364	89360
48.908	619.566	Theoretical chemical formula	C40H74O4	Unannotated	Unmapped	Unmapped	Unmapped	0	1336	405834	337104	0	0	320456	224360
48.905	791.577	Theoretical chemical formula	C42H70N12O3	Unannotated	Unmapped	Unmapped	Unmapped	23270	20376	504720	431222	1596	0	425080	272146
47.618	882.631	Theoretical chemical formula	C49H89NO12	Unannotated	Unmapped	Unmapped	Unmapped	75490	91246	1000	764	0	0	25312	12406
47.582	1017.67	Theoretical chemical formula	C58H100O10P2	Unannotated	Unmapped	Unmapped	Unmapped	16540	773386	38978	7416	0	0	0	23128
47.558	825.562	Theoretical chemical formula	C48H76N2O9	Unannotated	Unmapped	Unmapped	Unmapped	0	2388	338792	20940	1278	1002	246876	203276
45.958	992.811	Theoretical chemical formula	C49H101N17O2S	Unannotated	Unmapped	Unmapped	Unmapped	39284	32652	4708	3248	54556	14264	70382	27244
46.318	787.549	Theoretical chemical formula	C43H81O10P	Unannotated	Unmapped	Unmapped	Unmapped	696	410	319844	214716	882	302	69152	39698
46.308	976.695	Theoretical chemical formula	C51H89N15S2	Unannotated	Unmapped	Unmapped	Unmapped	214666	70024	10922	9812	0	0	31072	11056
46.276	1167.73	Theoretical chemical formula	C55H84N28O2	Unannotated	Unmapped	Unmapped	Unmapped	11880	18194	47908	1146	0	0	8424	9250
46.269	1003.66	Theoretical chemical formula	C50H98N6O8P2S	Unannotated	Unmapped	Unmapped	Unmapped	18594	286508	3358	1048	0	0	39870	7984
46.239	977.641	Theoretical chemical formula	C46H91N8O12P	Unannotated	Unmapped	Unmapped	Unmapped	454	26740	336	0	0	0	344	522
46.164	1165.71	Theoretical chemical formula	C51H106N16O4S5	Unannotated	Unmapped	Unmapped	Unmapped	2446	44868	3302	886	0	0	846	642
46.101	872.72	Theoretical chemical formula	C51H93N5O6	Unannotated	Unmapped	Unmapped	Unmapped	385832	2156	1858	1788	1838	1302	1694	2954
45.936	838.642	Theoretical chemical formula	C49H83N5O6	Unannotated	Unmapped	Unmapped	Unmapped	868552	2646	2232	1132	0	1152	2034	1394
46.331	1071.64	Theoretical chemical formula	C50H93N10O11PS	Unannotated	Unmapped	Unmapped	Unmapped	2558	4668	712	500	0	0	5292	812
45.816	1048.88	Theoretical chemical formula	C64H113N5O6	Unannotated	Unmapped	Unmapped	Unmapped	243086	3830	2040	1052	318774	5860	182210	2566
45.742	969.739	Theoretical chemical formula	C57H88N14	Unannotated	Unmapped	Unmapped	Unmapped	195634	0	924	1520	92168	5358	150466	4316
45.7	1167.73	Theoretical chemical formula	C63H110O15P2	Unannotated	Unmapped	Unmapped	Unmapped	41354	44152	6686	32440	0	0	37176	12962
45.612	964.783	Theoretical chemical formula	C59H97N9O2	Unannotated	Unmapped	Unmapped	Unmapped	1235106	0	7976	2326	43416	104240	0	15226
45.604	916.746	Theoretical chemical formula	C53H97N5O7	Unannotated	Unmapped	Unmapped	Unmapped	40536	357752	3318	2436	5732	2486	144402	60660
45.582	977.622	Theoretical chemical formula	C35H87N20O6PS2	Unannotated	Unmapped	Unmapped	Unmapped	360	3192	0	0	0	0	1128	1046
45.547	1034.86	Theoretical chemical formula	C63H111N5O6	Unannotated	Unmapped	Unmapped	Unmapped	206178	2546	3064	642	10402	7058	132474	6428
46.324	1327.76	Theoretical chemical formula	C61H92N28O7	Unannotated	Unmapped	Unmapped	Unmapped	0	0	1176	652	0	0	572	576
46.39	995.665	Theoretical chemical formula	C52H86N10O9	Unannotated	Unmapped	Unmapped	Unmapped	11212	462128	23168	3144	344	1112	228956	160612
47.498	787.549	Theoretical chemical formula	C40H73N10O4P	Unannotated	Unmapped	Unmapped	Unmapped	0	0	134862	138388	0	0	21816	46320
47.087	964.784	Theoretical chemical formula	C59H97N9O2	Unannotated	Unmapped	Unmapped	Unmapped	121932	475406	75720	54262	158320	1290370	0	677602
47.343	1007.64	Theoretical chemical formula	C46H109N2O8PS5	Unannotated	Unmapped	Unmapped	Unmapped	5954	22812	694	1184	0	0	8706	5184
47.327	815.589	Theoretical chemical formula	C32H85N10O9PS	Unannotated	Unmapped	Unmapped	Unmapped	29316	33618	710	1332	0	0	8572	3422
47.236	1147.63	Theoretical chemical formula	C41H106N4O25P2S	Unannotated	Unmapped	Unmapped	Unmapped	12064	17196	678	362	0	0	7412	4008
47.145	990.712	Theoretical chemical formula	C54H95N5O11	Unannotated	Unmapped	Unmapped	Unmapped	113532	418180	7990	0	1486	0	46604	0
47.142	872.72	Theoretical chemical formula	C51H93N5O6	Unannotated	Unmapped	Unmapped	Unmapped	42960	181480	2502	2034	2296	2934	9258	29388
47.109	1085.66	Theoretical chemical formula	C50H96N12O8P2S	Unannotated	Unmapped	Unmapped	Unmapped	58642	72362	496	3218	0	0	31300	15742
47.087	1034.86	Theoretical chemical formula	C62H112N7O3P	Unannotated	Unmapped	Unmapped	Unmapped	30344	39870	9288	9860	87080	153368	123282	0
47.076	1048.88	Theoretical chemical formula	C58H109N15S	Unannotated	Unmapped	Unmapped	Unmapped	39354	91420	10692	13296	21376	257388	123758	0
46.545	1034.86	Theoretical chemical formula	C63H111N5O6	Unannotated	Unmapped	Unmapped	Unmapped	0	86392	10726	6646	213234	157666	225810	107938
46.928	838.641	Theoretical chemical formula	C49H83N5O6	Unannotated	Unmapped	Unmapped	Unmapped	78280	373654	4458	0	0	0	147142	74176
46.925	969.738	Theoretical chemical formula	C56H92N10O4	Unannotated	Unmapped	Unmapped	Unmapped	21356	119976	26410	10000	452902	0	424114	218926
46.816	1006.82	Theoretical chemical formula	C54H113N5O7P2	Unannotated	Unmapped	Unmapped	Unmapped	184660	35580	5220	2332	40006	25286	45476	38094
46.786	1007.64	Theoretical chemical formula	C44H100N10O5S5	Unannotated	Unmapped	Unmapped	Unmapped	16628	18028	656	1200	0	0	6052	2830
46.727	983.666	Theoretical chemical formula	C54H94O15	Unannotated	Unmapped	Unmapped	Unmapped	210090	3890	1606	1332	0	0	30200	2284
46.572	964.782	Theoretical chemical formula	C58H101N5O6	Unannotated	Unmapped	Unmapped	Unmapped	119824	473404	75036	15192	1551174	81350	1481364	677548
46.55	1048.88	Theoretical chemical formula	C64H113N5O6	Unannotated	Unmapped	Unmapped	Unmapped	25426	0	12438	8034	312556	23356	304904	148532
42.541	968.813	Theoretical chemical formula	C55H97N15	Unannotated	Unmapped	Unmapped	Unmapped	187618	10474	918	1270	45670	0	93672	0
42.44	940.782	Theoretical chemical formula	C49H101N11O4S	Unannotated	Unmapped	Unmapped	Unmapped	375740	17338	1752	940	13612	4972	52384	17926
42.392	764.577	Theoretical chemical formula	C45H82NO4PS	Unannotated	Unmapped	Unmapped	Unmapped	280184	0	113234	95088	120372	118836	136962	103748
42.355	1138.74	Theoretical chemical formula	C60H100N9O10P	Unannotated	Unmapped	Unmapped	Unmapped	147754	0	16764	13750	0	0	37378	22082
38.949	759.518	Theoretical chemical formula	C35H78N4O9P2	Unannotated	Unmapped	Unmapped	Unmapped	0	0	10598	29740	0	0	10734	7884
38.882	963.626	Theoretical chemical formula	C44H93N4O16P	Unannotated	Unmapped	Unmapped	Unmapped	26164	31816	626	834	0	0	14082	5566
38.846	1300.8	Theoretical chemical formula	C64H125N3O13P4S	Unannotated	Unmapped	Unmapped	Unmapped	1354	780	0	3546746	0	0	42100	288754
38.819	599.466	Theoretical chemical formula	C64H128N8O9P2	Unannotated	Unmapped	Unmapped	Unmapped	12208	558744	958	0	850	856	212368	103236
38.802	1180.9	Theoretical chemical formula	C65H121N5O13	Unannotated	Unmapped	Unmapped	Unmapped	0	945746	894	0	916	0	398354	164996
38.781	1136.88	Theoretical chemical formula	C64H113N9O8	Unannotated	Unmapped	Unmapped	Unmapped	2433378	2742	0	426	1740	1624	476498	736
38.781	577.454	Theoretical chemical formula	C61H123N10O7PS	Unannotated	Unmapped	Unmapped	Unmapped	771324	1388	0	0	0	972	0	2102
38.757	1379.72	Theoretical chemical formula	C54H108N16O21S2	Unannotated	Unmapped	Unmapped	Unmapped	0	0	7792	9288	0	0	4082	4196
38.738	1331.24	Theoretical chemical formula	C26H47N32O27P3	Unannotated	Unmapped	Unmapped	Unmapped	0	0	3438	6080	0	0	2720	0
38.579	1327.76	Theoretical chemical formula	C61H99N22O5PS	Unannotated	Unmapped	Unmapped	Unmapped	620	1490	0	949836	442	368	591340	251752
38.566	1395.75	Theoretical chemical formula	C74H113N2O21P	Unannotated	Unmapped	Unmapped	Unmapped	0	0	13130	87492	0	0	56206	24802
38.492	1112.73	Theoretical chemical formula	C58H97N9O12	Unannotated	Unmapped	Unmapped	Unmapped	421106	6024	10860	3406	0	0	20250	7008
38.437	1411.72	Theoretical chemical formula	C70H100N12O19	Unannotated	Unmapped	Unmapped	Unmapped	0	0	2144	21650	0	0	13294	4720
38.322	962.764	Theoretical chemical formula	C53H107N3O7S2	Unannotated	Unmapped	Unmapped	Unmapped	33560	14714	4814	2810	39706	26364	49740	33522
38.295	1301.75	Theoretical chemical formula	C59H117N8O15P3S	Unannotated	Unmapped	Unmapped	Unmapped	0	0	94674	2782	0	0	1764	14812
38.25	771.517	Theoretical chemical formula	C37H72N8O7S	Unannotated	Unmapped	Unmapped	Unmapped	568	536	31624	42804	408	418	15884	9758
38.222	547.401	Theoretical chemical formula	C27H50N10S	Unannotated	Unmapped	Unmapped	Unmapped	6800	13736	7874	10358	16948	126662	0	61932
39.005	1132.85	Theoretical chemical formula	C63H123NO9P2S	Unannotated	Unmapped	Unmapped	Unmapped	2726536	2092	0	532	1688	0	0	2098
39.029	575.438	Theoretical chemical formula	C66H124N2O10P2	Unannotated	Unmapped	Unmapped	Unmapped	579988	1952	1394	0	1168	0	9648	5230
39.064	1176.87	Theoretical chemical formula	C67H122N3O9PS	Unannotated	Unmapped	Unmapped	Unmapped	0	1398988	0	0	1410	0	579296	237224
39.381	1143.7	Theoretical chemical formula	C60H102O20	Unannotated	Unmapped	Unmapped	Unmapped	690180	5980	13810	1598	1232	0	0	3918
39.821	1092.85	Theoretical chemical formula	C61H123NO8P2S	Unannotated	Unmapped	Unmapped	Unmapped	2702178	1510	1386	0	1720	806	0	1356
39.815	1057.63	Theoretical chemical formula	C41H84N22O7P2	Unannotated	Unmapped	Unmapped	Unmapped	16988	22972	186	1280	0	0	9248	4768
39.762	989.641	Theoretical chemical formula	C50H82N14O7	Unannotated	Unmapped	Unmapped	Unmapped	227102	274156	626	10774	0	0	116570	48920
39.749	1136.88	Theoretical chemical formula	C63H117N5O12	Unannotated	Unmapped	Unmapped	Unmapped	65048	1119502	1642	468	1206	1386	464444	219306
39.745	577.453	Theoretical chemical formula	C56H123N12O9PS	Unannotated	Unmapped	Unmapped	Unmapped	14092	334324	0	0	0	0	126514	59954
39.589	1112.73	Theoretical chemical formula	C57H101N5O16	Unannotated	Unmapped	Unmapped	Unmapped	5834	336690	207476	184816	0	962	293852	155312
39.494	963.626	Theoretical chemical formula	C42H81N18O6P	Unannotated	Unmapped	Unmapped	Unmapped	5746	11426	2408	550	0	0	4316	4986
39.338	1288.8	Theoretical chemical formula	C52H93N35O3S	Unannotated	Unmapped	Unmapped	Unmapped	726	1532	320486	328912	0	0	281408	159396
39.09	597.451	Theoretical chemical formula	C64H124N8O9P2	Unannotated	Unmapped	Unmapped	Unmapped	0	607988	1100	0	0	0	235112	114772
39.303	1138.75	Theoretical chemical formula	C61H105N2O12PS	Unannotated	Unmapped	Unmapped	Unmapped	4998344	25446	7076	2468	1246	878	18378	10566
39.282	1327.76	Theoretical chemical formula	C63H114N10O14P2S	Unannotated	Unmapped	Unmapped	Unmapped	398	1220	1334576	51380	460	258	15150	10970
39.239	1313.75	Theoretical chemical formula	C59H106N14O17S	Unannotated	Unmapped	Unmapped	Unmapped	0	0	3278	2482	0	0	1228	394
39.206	1395.75	Theoretical chemical formula	C66H97N26O5PS	Unannotated	Unmapped	Unmapped	Unmapped	0	0	116708	8826	0	0	11960	10702
39.174	1411.72	Theoretical chemical formula	C61H105N16O18PS	Unannotated	Unmapped	Unmapped	Unmapped	0	0	27128	2152	0	0	1968	6120
39.166	1281.76	Theoretical chemical formula	C59H104N20O6P2S	Unannotated	Unmapped	Unmapped	Unmapped	0	330	508266	20900	0	0	13420	10218
39.102	654.566	Theoretical chemical formula	C36H67N11	Unannotated	Unmapped	Unmapped	Unmapped	10528	7424	2348	1184	15676	15092	49808	19586
38.202	619.464	Theoretical chemical formula	C62H119N20O3PS	Unannotated	Unmapped	Unmapped	Unmapped	60954	945574	1616	1526	1768	1296	324684	149998
38.165	1220.9	Theoretical chemical formula	C67H121N5O14	Unannotated	Unmapped	Unmapped	Unmapped	0	1246454	0	0	726	676	514254	208694
38.157	1305.75	Theoretical chemical formula	C60H106N16O10P2S	Unannotated	Unmapped	Unmapped	Unmapped	1306	1650	469264	451954	0	566	272394	335242
37.291	1274.78	Theoretical chemical formula	C57H105N21O6P2S	Unannotated	Unmapped	Unmapped	Unmapped	0	1652	278948	293030	0	0	236662	130258
37.553	1124.73	Theoretical chemical formula	C55H103N11O7P2S	Unannotated	Unmapped	Unmapped	Unmapped	30398	320578	153582	512126	0	542	33776	139122
37.431	1203.65	Theoretical chemical formula	C45H97N20O10PS3	Unannotated	Unmapped	Unmapped	Unmapped	2290	2596	1392	1634	0	0	2396	1016
37.411	1163.69	Theoretical chemical formula	C44H93N24O9PS	Unannotated	Unmapped	Unmapped	Unmapped	8758	9232	17304	12586	0	0	16402	7846
37.332	1151.69	Theoretical chemical formula	C57H101N8O12PS	Unannotated	Unmapped	Unmapped	Unmapped	168916	215168	245498	144778	0	0	187848	71444
37.319	641.477	Theoretical chemical formula	C73H135O16P	Unannotated	Unmapped	Unmapped	Unmapped	0	1064378	0	0	1466	0	416946	190098
37.313	983.719	Theoretical chemical formula	C60H94N4O7	Unannotated	Unmapped	Unmapped	Unmapped	10634	17240	8282	4882	132446	32550	130762	69070
37.308	1264.93	Theoretical chemical formula	C69H135NO12P2S	Unannotated	Unmapped	Unmapped	Unmapped	0	1029780	0	0	628	0	444214	170412
37.246	1219.68	Theoretical chemical formula	C60H106N2O19P2	Unannotated	Unmapped	Unmapped	Unmapped	14130	16206	318	12450	0	0	15770	6338
37.631	996.772	Theoretical chemical formula	C55H93N15O2	Unannotated	Unmapped	Unmapped	Unmapped	13394	13404	3364	0	169344	126192	5570	2422
37.236	1220.9	Theoretical chemical formula	C68H127N5O7P2S	Unannotated	Unmapped	Unmapped	Unmapped	2786200	1494	0	0	342	0	0	63884
37.213	619.465	Theoretical chemical formula	C65H127N10O9PS	Unannotated	Unmapped	Unmapped	Unmapped	2208934	4764	1434	1416	1554	0	9718	16524
37.167	1105.69	Theoretical chemical formula	C51H103N4O19P	Unannotated	Unmapped	Unmapped	Unmapped	6978	8010	740	7554	0	0	10416	1580
37.157	987.625	Theoretical chemical formula	C46H93N4O16P	Unannotated	Unmapped	Unmapped	Unmapped	13136	21050	2700	1480	0	0	20196	8850
37.084	1224.93	Theoretical chemical formula	C67H135NO11P2S	Unannotated	Unmapped	Unmapped	Unmapped	1649220	0	990	0	338	0	250914	99290
37.04	643.492	Theoretical chemical formula	C63H131N16O8PS	Unannotated	Unmapped	Unmapped	Unmapped	30924	583444	0	1042	1372	0	214244	105214
37.003	1446.86	Theoretical chemical formula	C65H119N15O19S	Unannotated	Unmapped	Unmapped	Unmapped	0	0	130896	138960	0	0	107082	61208
37.608	1427.81	Theoretical chemical formula	C63H119N18O11P3S	Unannotated	Unmapped	Unmapped	Unmapped	0	0	15110	21908	0	0	10274	5140
37.634	547.399	Theoretical chemical formula	C33H54O6	Unannotated	Unmapped	Unmapped	Unmapped	5478	36862	5602	2342	178554	2670	170678	14888
38.101	1176.87	Theoretical chemical formula	C65H127NO10P2S	Unannotated	Unmapped	Unmapped	Unmapped	3029812	0	932	496	742	0	13650	940
37.906	954.76	Theoretical chemical formula	C55H103NO11	Unannotated	Unmapped	Unmapped	Unmapped	29140	0	8398	1724	12226	12354	0	23836
38.096	597.451	Theoretical chemical formula	C68H128N2O11P2	Unannotated	Unmapped	Unmapped	Unmapped	1351896	2504	0	0	718	0	240148	7710
38.025	1300.8	Theoretical chemical formula	C67H118N3O17PS	Unannotated	Unmapped	Unmapped	Unmapped	1484	7374	3129050	0	2094	1736	2852054	1799468
38.003	305.139	Theoretical chemical formula	C10H20N6O3S	Unannotated	Unmapped	Unmapped	Unmapped	1850	12218	5334	2532	6810	43674	2086	22802
37.999	975.626	Theoretical chemical formula	C51H92O17	Unannotated	Unmapped	Unmapped	Unmapped	22974	29314	608	1372	0	0	13460	5280
37.998	1224.93	Theoretical chemical formula	C67H125N5O14	Unannotated	Unmapped	Unmapped	Unmapped	107530	719940	562	0	1860	0	0	123508
37.967	1163.7	Theoretical chemical formula	C52H104N6O20S	Unannotated	Unmapped	Unmapped	Unmapped	5294	8810	21952	6348	0	0	8062	4154
37.936	1255.74	Theoretical chemical formula	C61H111N8O13P3	Unannotated	Unmapped	Unmapped	Unmapped	0	0	38940	26864	0	0	9346	7908
37.89	621.479	Theoretical chemical formula	C61H127N16O7PS	Unannotated	Unmapped	Unmapped	Unmapped	70986	644692	1184	0	0	0	210862	102968
37.684	1473.82	Theoretical chemical formula	C59H106N30O13S	Unannotated	Unmapped	Unmapped	Unmapped	0	0	36246	25980	0	0	12726	7098
37.857	1180.9	Theoretical chemical formula	C65H131NO10P2S	Unannotated	Unmapped	Unmapped	Unmapped	2128076	0	430	0	906	750	0	0
37.795	599.467	Theoretical chemical formula	C68H132N2O11P2	Unannotated	Unmapped	Unmapped	Unmapped	1256200	0	0	1466	1320	848	0	0
37.793	1219.68	Theoretical chemical formula	C45H80N36O4S	Unannotated	Unmapped	Unmapped	Unmapped	5850	8184	20560	10086	0	0	5702	4832
37.793	978.761	Theoretical chemical formula	C58H99N5O7	Unannotated	Unmapped	Unmapped	Unmapped	20432	95340	34772	13210	436618	321690	559866	193628
37.75	1301.75	Theoretical chemical formula	C58H104N20O8P2S	Unannotated	Unmapped	Unmapped	Unmapped	0	0	24170	64444	0	0	38510	12814
37.713	1024.8	Theoretical chemical formula	C50H97N21S	Unannotated	Unmapped	Unmapped	Unmapped	11376	6026	0	962	62360	21532	0	0
37.702	1062.86	Theoretical chemical formula	C57H111N11O5S	Unannotated	Unmapped	Unmapped	Unmapped	0	13778	4684	2770	24088	38474	27986	24610
39.852	1269.76	Theoretical chemical formula	C57H108N16O10P2S	Unannotated	Unmapped	Unmapped	Unmapped	0	0	6872	33326	0	0	18714	7636
39.898	1041.6	Theoretical chemical formula	C48H86N10O13S	Unannotated	Unmapped	Unmapped	Unmapped	1420	3202	394	270	0	0	2060	808
39.954	1315.76	Theoretical chemical formula	C68H118O20P2	Unannotated	Unmapped	Unmapped	Unmapped	0	280	19212	82070	0	0	40932	22746
41.564	1155.68	Theoretical chemical formula	C51H117N2O13PS5	Unannotated	Unmapped	Unmapped	Unmapped	7652	10812	26974	1782	0	0	3138	7052
41.751	969.737	Theoretical chemical formula	C56H92N10O4	Unannotated	Unmapped	Unmapped	Unmapped	24150	232624	62540	30724	569864	465114	401518	420544
41.709	964.781	Theoretical chemical formula	C55H93N15	Unannotated	Unmapped	Unmapped	Unmapped	39534	754994	153520	126606	0	0	547446	1463508
41.687	1126.75	Theoretical chemical formula	C49H91N25O4S	Unannotated	Unmapped	Unmapped	Unmapped	18626	225770	116254	108442	0	0	179242	100190
41.68	1048.87	Theoretical chemical formula	C60H109N11O4	Unannotated	Unmapped	Unmapped	Unmapped	0	110322	20126	18658	140942	317880	88966	166772
41.604	1138.75	Theoretical chemical formula	C50H91N25O4S	Unannotated	Unmapped	Unmapped	Unmapped	15882	20732	62232	0	924	982	247438	245436
41.596	775.549	Theoretical chemical formula	C43H75N4O6P	Unannotated	Unmapped	Unmapped	Unmapped	0	0	214568	174892	0	0	20286	111126
41.59	1034.86	Theoretical chemical formula	C63H119NO5S2	Unannotated	Unmapped	Unmapped	Unmapped	37362	64580	14750	15452	85014	201202	38396	116562
41.552	764.576	Theoretical chemical formula	C47H77N3O3S	Unannotated	Unmapped	Unmapped	Unmapped	88456	108374	0	95992	0	82168	149520	0
41.789	797.614	Theoretical chemical formula	C46H84O10	Unannotated	Unmapped	Unmapped	Unmapped	258336	4204	5806	14026	1154	0	2650	7594
41.54	1314.82	Theoretical chemical formula	C56H107N21O13S	Unannotated	Unmapped	Unmapped	Unmapped	0	1090	124970	0	248	0	6320	54648
41.523	1165.71	Theoretical chemical formula	C62H107N2O14PS	Unannotated	Unmapped	Unmapped	Unmapped	48020	78146	1020966	0	574	606	74908	0
41.522	981.65	Theoretical chemical formula	C54H92O15	Unannotated	Unmapped	Unmapped	Unmapped	539394	7762	0	1642	0	0	9012	2630
41.506	1295.67	Theoretical chemical formula	C38H81N44O3PS2	Unannotated	Unmapped	Unmapped	Unmapped	1016	8836	17658	1026	0	0	1398	6652
41.473	1233.7	Theoretical chemical formula	C57H99N14O12PS	Unannotated	Unmapped	Unmapped	Unmapped	4952	9916	81104	6252	0	0	13320	15290
41.461	1119.7	Theoretical chemical formula	C51H89N22O5P	Unannotated	Unmapped	Unmapped	Unmapped	10724	14278	47584	1386	0	0	34088	6746
41.351	936.75	Theoretical chemical formula	C53H89N15	Unannotated	Unmapped	Unmapped	Unmapped	0	1078076	251070	178856	4249406	3568910	4021778	1965688
41.789	635.561	Theoretical chemical formula	C40H74O5	Unannotated	Unmapped	Unmapped	Unmapped	629442	9650	1724	2480	1944	1226	0	2384
41.789	976.928	Theoretical chemical formula	C50H11O17P3	Unannotated	Unmapped	Unmapped	Unmapped	436298	958	0	0	0	572	130528	0
41.266	1006.83	Theoretical chemical formula	C60H111NO10	Unannotated	Unmapped	Unmapped	Unmapped	0	144738	45998	0	610220	483510	677596	249710
42.098	964.783	Theoretical chemical formula	C59H97N9O2	Unannotated	Unmapped	Unmapped	Unmapped	0	0	42182	0	221412	2459574	366768	0
42.349	1012.58	Theoretical chemical formula	C52H83N7O9P2	Unannotated	Unmapped	Unmapped	Unmapped	212410	16326	4528	1444	0	862	174032	16020
42.341	1020.84	Theoretical chemical formula	C59H101N15	Unannotated	Unmapped	Unmapped	Unmapped	52680	21210	7248	16556	47086	104712	157448	25440
42.341	750.559	Theoretical chemical formula	C46H75N3O3S	Unannotated	Unmapped	Unmapped	Unmapped	139546	53432	59690	47636	66814	65434	70750	53072
42.315	1000.77	Theoretical chemical formula	C58H97N9O5	Unannotated	Unmapped	Unmapped	Unmapped	954810	7700	0	656	2136	1768	0	2084
42.288	1153.71	Theoretical chemical formula	C62H108O15P2	Unannotated	Unmapped	Unmapped	Unmapped	35076	43112	7716	27786	0	0	33014	14898
42.221	963.714	Theoretical chemical formula	C51H97N8O7P	Unannotated	Unmapped	Unmapped	Unmapped	3486	6906	1510	688	29790	0	18364	11784
42.184	663.454	Theoretical chemical formula	C42H63O4P	Unannotated	Unmapped	Unmapped	Unmapped	175042	44922	41856	36238	44142	40714	75394	42184
42.082	1004.8	Theoretical chemical formula	C59H110N3O5PS	Unannotated	Unmapped	Unmapped	Unmapped	1421920	0	1650	1208	1730	2304	2426	2060
41.798	936.751	Theoretical chemical formula	C56H94N4O6	Unannotated	Unmapped	Unmapped	Unmapped	0	0	0	0	1665390	0	732366	0
41.952	1327.76	Theoretical chemical formula	C45H100N32O11S2	Unannotated	Unmapped	Unmapped	Unmapped	0	0	5896	2804	0	0	1524	1290
41.944	955.635	Theoretical chemical formula	C49H92N6O6P2S	Unannotated	Unmapped	Unmapped	Unmapped	2102	251280	9068	6090	0	706	100582	74424
41.937	991.745	Theoretical chemical formula	C53H101N8O7P	Unannotated	Unmapped	Unmapped	Unmapped	5882	7036	890	1068	9164	11358	20428	9384
41.936	1341.78	Theoretical chemical formula	C59H103N22O12P	Unannotated	Unmapped	Unmapped	Unmapped	0	0	10042	34860	0	0	12910	5054
41.927	1048.82	Theoretical chemical formula	C61H114N3O6PS	Unannotated	Unmapped	Unmapped	Unmapped	121192	1176628	1290	1416	0	0	212410	201396
41.883	1088.82	Theoretical chemical formula	C61H109N5O11	Unannotated	Unmapped	Unmapped	Unmapped	90474	269476	0	0	714	654	164310	43722
41.834	959.669	Theoretical chemical formula	C51H95N2O12P	Unannotated	Unmapped	Unmapped	Unmapped	163144	0	6352	4210	0	0	68896	8358
41.333	1020.84	Theoretical chemical formula	C62H109N5O6	Unannotated	Unmapped	Unmapped	Unmapped	52140	198852	55360	36376	924800	740328	462188	361700
41.24	603.534	Theoretical chemical formula	C39H70O4	Unannotated	Unmapped	Unmapped	Unmapped	2120	1600	139334	0	0	1182	106454	65780
39.967	1001.64	Theoretical chemical formula	C57H96O10P2	Unannotated	Unmapped	Unmapped	Unmapped	42212	56158	4126	3832	0	0	41230	17974
40.334	1138.75	Theoretical chemical formula	C61H105N2O12PS	Unannotated	Unmapped	Unmapped	Unmapped	167112	3929472	2268812	0	1436	522	3298682	1931158
40.56	615.534	Theoretical chemical formula	C32H74N2O6S	Unannotated	Unmapped	Unmapped	Unmapped	2114	0	148314	116828	1500	0	107928	67386
40.516	978.784	Theoretical chemical formula	C50H112N3O10PS	Unannotated	Unmapped	Unmapped	Unmapped	81622	38888	10392	7102	81094	40560	88632	53068
40.453	1269.76	Theoretical chemical formula	C45H103N30O5PS3	Unannotated	Unmapped	Unmapped	Unmapped	0	0	45838	6792	0	0	13274	7802
40.453	1205.67	Theoretical chemical formula	C58H102N4O18P2	Unannotated	Unmapped	Unmapped	Unmapped	984	41228	28894	16510	0	0	36436	27442
40.441	1327.76	Theoretical chemical formula	C59H110N16O12P2S	Unannotated	Unmapped	Unmapped	Unmapped	0	0	88656	21196	0	0	5472	6350
40.34	1034.86	Theoretical chemical formula	C56H119N7O3S3	Unannotated	Unmapped	Unmapped	Unmapped	146464	22766	6674	1688	17352	6580	0	2734
40.336	603.534	Theoretical chemical formula	C33H71N4O3P	Unannotated	Unmapped	Unmapped	Unmapped	2006	1960	206088	159562	790	1476	153256	88528
40.326	941.707	Theoretical chemical formula	C54H88N10O4	Unannotated	Unmapped	Unmapped	Unmapped	541234	0	0	1056	303332	1250	0	0
40.585	957.681	Theoretical chemical formula	C47H101N6O5PS3	Unannotated	Unmapped	Unmapped	Unmapped	99250	25484	8252	3148	129100	0	123742	9286
40.215	1020.85	Theoretical chemical formula	C63H105N9O2	Unannotated	Unmapped	Unmapped	Unmapped	475546	0	0	724	4626	1886	0	3254
40.215	1006.83	Theoretical chemical formula	C61H107N5O6	Unannotated	Unmapped	Unmapped	Unmapped	330524	0	28052	19810	0	3828	0	183424
40.215	936.751	Theoretical chemical formula	C56H105NO5S2	Unannotated	Unmapped	Unmapped	Unmapped	2576984	0	1986	0	0	2356	0	3138
40.129	1139.69	Theoretical chemical formula	C45H84N30O4S	Unannotated	Unmapped	Unmapped	Unmapped	49842	59330	9010	55488	0	0	58594	26960
40.064	575.437	Theoretical chemical formula	C62H120N8O8P2	Unannotated	Unmapped	Unmapped	Unmapped	124478	245454	1664	0	1018	0	97944	45498
40.026	1088.82	Theoretical chemical formula	C64H110N7O3PS	Unannotated	Unmapped	Unmapped	Unmapped	2526574	11894	986	0	568	506	0	0
39.981	1132.85	Theoretical chemical formula	C63H113N5O12	Unannotated	Unmapped	Unmapped	Unmapped	686480	1250028	0	0	1286	0	538966	251744
40.573	379.015	Theoretical chemical formula	C15H11N2O6PS	Unannotated	Unmapped	Unmapped	Unmapped	80352	11834	3722	3806	5974	4850	362	16366
40.611	1126.75	Theoretical chemical formula	C50H87N29S	Unannotated	Unmapped	Unmapped	Unmapped	304538	0	3314	1754	0	0	5428	0
41.218	978.784	Theoretical chemical formula	C48H103N11O7S	Unannotated	Unmapped	Unmapped	Unmapped	0	39268	14132	0	82382	36220	45016	44180
40.893	1048.83	Theoretical chemical formula	C59H119NO7P2S	Unannotated	Unmapped	Unmapped	Unmapped	2498362	0	0	1404	0	0	0	0
41.165	1217.67	Theoretical chemical formula	C56H90N20O7S2	Unannotated	Unmapped	Unmapped	Unmapped	7912	9338	11396	1790	0	0	6188	4714
41.134	992.813	Theoretical chemical formula	C59H109NO10	Unannotated	Unmapped	Unmapped	Unmapped	61592	29076	9796	5910	108618	83100	121962	32896
41.024	1088.82	Theoretical chemical formula	C61H109N5O11	Unannotated	Unmapped	Unmapped	Unmapped	626358	1137896	0	0	0	0	500300	190536
40.963	1132.85	Theoretical chemical formula	C54H101N25S	Unannotated	Unmapped	Unmapped	Unmapped	133886	303670	0	0	0	0	19648	45462
40.957	1295.67	Theoretical chemical formula	C61H105N2O25P	Unannotated	Unmapped	Unmapped	Unmapped	13288	11876	10754	10518	0	0	12522	5804
40.951	1165.71	Theoretical chemical formula	C59H99N12O8PS	Unannotated	Unmapped	Unmapped	Unmapped	799578	904342	0	672344	548	426	750938	368068
40.947	1266.94	Theoretical chemical formula	C62H127N11O13S	Unannotated	Unmapped	Unmapped	Unmapped	190712	8898	0	0	0	0	31130	454
40.882	1182.7	Theoretical chemical formula	C49H93N21O11S	Unannotated	Unmapped	Unmapped	Unmapped	12484	12186	15386	10074	0	0	11658	2518
40.625	964.783	Theoretical chemical formula	C58H106O5S2	Unannotated	Unmapped	Unmapped	Unmapped	1909730	14040	2312	0	0	17016	0	10428
40.881	1119.7	Theoretical chemical formula	C58H104O20	Unannotated	Unmapped	Unmapped	Unmapped	32384	35410	2744	28126	0	0	31832	12614
40.876	1233.7	Theoretical chemical formula	C57H99N14O12PS	Unannotated	Unmapped	Unmapped	Unmapped	64878	73774	6230	51196	0	0	65906	28880
40.868	1034.86	Theoretical chemical formula	C64H115N5OS2	Unannotated	Unmapped	Unmapped	Unmapped	0	23354	12134	2340	264560	11762	344554	0
40.787	1092.85	Theoretical chemical formula	C61H113N5O11	Unannotated	Unmapped	Unmapped	Unmapped	283314	1182282	1422	1102	3702	984	543020	211146
40.737	941.707	Theoretical chemical formula	C55H84N14	Unannotated	Unmapped	Unmapped	Unmapped	593768	254788	21620	13868	0	9418	735090	32672
40.706	1048.88	Theoretical chemical formula	C64H113N5O6	Unannotated	Unmapped	Unmapped	Unmapped	277126	0	7778	5556	415284	26430	481898	170892
40.688	1139.7	Theoretical chemical formula	C57H104O22	Unannotated	Unmapped	Unmapped	Unmapped	24658	0	93720	7590	0	0	1454	12510
51.643	1003.66	Theoretical chemical formula	C58H94N4O6P2	Unannotated	Unmapped	Unmapped	Unmapped	3736	7388	1280	0	0	0	6372	7870
51.809	955.76	Theoretical chemical formula	C59H102O9	Unannotated	Unmapped	Unmapped	Unmapped	234332	4130	1258	1280	0	2534	0	1604
36.946	621.48	Theoretical chemical formula	C68H15NO22P2	Unannotated	Unmapped	Unmapped	Unmapped	1533002	2122	0	0	2602	682	0	0
69.397	652.589	Theoretical chemical formula	C41H81NS2	Unannotated	Unmapped	Unmapped	Unmapped	23156	5130	2152	2092	35818	108274	34728	14600
67.405	1268.97	Theoretical chemical formula	C71H134N3O13P	Unannotated	Unmapped	Unmapped	Unmapped	265872	188366	3644	2258	0	0	62186	25422
67.358	1350.95	Theoretical chemical formula	C61H115N29O4S	Unannotated	Unmapped	Unmapped	Unmapped	16690	10762	27364	26340	430	0	63412	17344
67.336	1076.98	Theoretical chemical formula	C64H133NO8S	Unannotated	Unmapped	Unmapped	Unmapped	43584	19320	4834	2680	69150	2658	86454	1670
67.162	687.578	Theoretical chemical formula	C40H80O8	Unannotated	Unmapped	Unmapped	Unmapped	22048	19880	4534	3846	23338	21728	28364	29420
67.024	1065.81	Theoretical chemical formula	C56H111N10O5PS	Unannotated	Unmapped	Unmapped	Unmapped	882	1104	40610	27980	0	0	9996	8540
66.932	1281.92	Theoretical chemical formula	C73H126N4O14	Unannotated	Unmapped	Unmapped	Unmapped	118056	124838	596	4372	0	0	49972	36884
66.85	936.861	Theoretical chemical formula	C59H109N5O3	Unannotated	Unmapped	Unmapped	Unmapped	259404	120360	22422	19376	465894	446868	468118	198182
66.846	950.877	Theoretical chemical formula	C60H111N5O3	Unannotated	Unmapped	Unmapped	Unmapped	489308	235664	43466	10080	907364	887590	895490	377994
66.84	866.782	Theoretical chemical formula	C54H99N5O3	Unannotated	Unmapped	Unmapped	Unmapped	1269094	563730	88184	9640	2179198	2081308	1976974	856176
66.593	660.615	Theoretical chemical formula	C40H85NOS2	Unannotated	Unmapped	Unmapped	Unmapped	180052	135338	107062	94016	165008	132590	277258	232502
66.58	784.733	Theoretical chemical formula	C55H93NO	Unannotated	Unmapped	Unmapped	Unmapped	62566	39216	17106	11162	60248	41200	321338	214258
66.563	1219.81	Theoretical chemical formula	C75H108N6O8	Unannotated	Unmapped	Unmapped	Unmapped	1280	694	3432	6938	198	328	2050	2146
66.451	1084.85	Theoretical chemical formula	C61H119N3O8P2	Unannotated	Unmapped	Unmapped	Unmapped	0	16338	153478	134972	0	980	152568	79106
66.416	1254.96	Theoretical chemical formula	C72H137NO9P2S	Unannotated	Unmapped	Unmapped	Unmapped	2159434	1571566	26214	23964	862	0	637452	239370
66.362	1336.93	Theoretical chemical formula	C60H113N29O4S	Unannotated	Unmapped	Unmapped	Unmapped	15286	13884	10762	1246	352	524	62928	38928
66.221	1228.94	Theoretical chemical formula	C63H125N11O10S	Unannotated	Unmapped	Unmapped	Unmapped	291698	203076	4438	3712	586	0	69862	28298
66.135	756.703	Theoretical chemical formula	C50H93NOS	Unannotated	Unmapped	Unmapped	Unmapped	8790	3838	2836	2380	4294	5704	7138	11246
67.449	992.887	Theoretical chemical formula	C62H113N5O4	Unannotated	Unmapped	Unmapped	Unmapped	133168	56242	10048	2418	212884	212302	219836	83756
67.647	1034.93	Theoretical chemical formula	C51H119N17S2	Unannotated	Unmapped	Unmapped	Unmapped	49598	19256	4204	3602	80490	75564	91380	33624
67.693	1048.95	Theoretical chemical formula	C64H126N3O5P	Unannotated	Unmapped	Unmapped	Unmapped	96120	41840	7552	3940	166900	150840	161996	66562
68.524	1345.92	Theoretical chemical formula	C66H126N10O18	Unannotated	Unmapped	Unmapped	Unmapped	15682	7796	45676	50790	0	0	35754	28052
69.212	1076.98	Theoretical chemical formula	C66H130N3O5P	Unannotated	Unmapped	Unmapped	Unmapped	5804	23792	5292	1854	79020	75096	84844	33492
69.011	764.576	Theoretical chemical formula	C55H73NO	Unannotated	Unmapped	Unmapped	Unmapped	62286	75260	72868	62934	67750	68016	71530	61910
68.888	1020.92	Theoretical chemical formula	C62H122N3O5P	Unannotated	Unmapped	Unmapped	Unmapped	48508	19402	2132	1122	69836	62250	71844	29956
68.703	1378.98	Theoretical chemical formula	C72H17N6O20P3	Unannotated	Unmapped	Unmapped	Unmapped	52728	35510	96552	22210	512	0	149004	101240
68.702	652.589	Theoretical chemical formula	C41H81NS2	Unannotated	Unmapped	Unmapped	Unmapped	12044	3924	2786	2024	35842	42014	116360	13188
68.528	964.892	Theoretical chemical formula	C59H118N3O4P	Unannotated	Unmapped	Unmapped	Unmapped	232498	105238	19138	13872	405852	358024	417698	159576
68.526	978.908	Theoretical chemical formula	C62H115N5O3	Unannotated	Unmapped	Unmapped	Unmapped	506228	223742	38028	29044	802406	746022	837000	349010
68.521	894.814	Theoretical chemical formula	C56H103N5O3	Unannotated	Unmapped	Unmapped	Unmapped	1245750	511656	91506	5708	1977210	1824988	1780270	786360
67.71	784.732	Theoretical chemical formula	C55H93NO	Unannotated	Unmapped	Unmapped	Unmapped	12674	271622	29518	17240	128628	117028	591242	408074
68.324	852.799	Theoretical chemical formula	C57H105NOS	Unannotated	Unmapped	Unmapped	Unmapped	39036	53702	25360	20380	55278	58892	112250	74038
68.18	1207.05	Theoretical chemical formula	C71H15N6O14P	Unannotated	Unmapped	Unmapped	Unmapped	53246	20476	5422	878	64106	58722	64780	25160
68.097	1491.07	Theoretical chemical formula	C71H18N18O21S	Unannotated	Unmapped	Unmapped	Unmapped	48570	36942	53892	18318	476	0	95058	60750
67.988	700.628	Theoretical chemical formula	C35H85N7O2S2	Unannotated	Unmapped	Unmapped	Unmapped	5872	673958	35876	30506	194556	116936	45502	36296
67.974	1295.94	Theoretical chemical formula	C73H15N3O15P4	Unannotated	Unmapped	Unmapped	Unmapped	23006	25666	968	330	0	0	7480	5164
67.844	1364.96	Theoretical chemical formula	C71H15N6O20P3	Unannotated	Unmapped	Unmapped	Unmapped	89548	67520	172726	192824	576	0	285690	182564
67.72	964.856	Theoretical chemical formula	C61H105N9	Unannotated	Unmapped	Unmapped	Unmapped	320762	130602	10798	15716	506036	433430	445050	190340
65.927	936.825	Theoretical chemical formula	C59H101N9	Unannotated	Unmapped	Unmapped	Unmapped	593568	275630	41022	16006	1085096	970476	946116	391192
65.915	1267.9	Theoretical chemical formula	C56H112N30S2	Unannotated	Unmapped	Unmapped	Unmapped	23914	24394	540	470	0	0	7634	6046
65.894	1205.8	Theoretical chemical formula	C52H117N14O9P3S	Unannotated	Unmapped	Unmapped	Unmapped	1052	1012	9190	12904	0	0	6018	4560
63.634	1020.92	Theoretical chemical formula	C64H117N5O4	Unannotated	Unmapped	Unmapped	Unmapped	398264	194036	32604	10408	791356	758590	640466	341052
63.801	913.749	Theoretical chemical formula	C52H97N8O3P	Unannotated	Unmapped	Unmapped	Unmapped	123378	52376	11654	7832	269454	208094	185902	94342
63.792	1191.78	Theoretical chemical formula	C63H118O16P2	Unannotated	Unmapped	Unmapped	Unmapped	500	326	3714	5988	0	0	2644	1696
63.767	978.871	Theoretical chemical formula	C61H111N5O4	Unannotated	Unmapped	Unmapped	Unmapped	0	118948	23932	12682	504408	462766	405956	199412
63.711	1207.82	Theoretical chemical formula	C66H112N8O8P2	Unannotated	Unmapped	Unmapped	Unmapped	3178	2728	2092	968	1068	640	14888	8904
63.649	992.887	Theoretical chemical formula	C62H113N5O4	Unannotated	Unmapped	Unmapped	Unmapped	410746	197540	32708	23848	871224	817288	674104	333656
63.648	936.824	Theoretical chemical formula	C59H101N9	Unannotated	Unmapped	Unmapped	Unmapped	1169580	506004	76970	8858	2008814	1767820	1785204	764750
63.643	1006.9	Theoretical chemical formula	C63H115N5O4	Unannotated	Unmapped	Unmapped	Unmapped	222564	107444	11160	8606	415512	390084	347572	181446
63.609	1224.84	Theoretical chemical formula	C61H107N16O5PS	Unannotated	Unmapped	Unmapped	Unmapped	3924	3952	2668	958	1090	888	11170	13352
63.996	908.793	Theoretical chemical formula	C57H97N9	Unannotated	Unmapped	Unmapped	Unmapped	0	515554	81978	66534	2147736	1985516	1835760	782604
63.555	941.78	Theoretical chemical formula	C59H104O8	Unannotated	Unmapped	Unmapped	Unmapped	124668	43504	8988	1728	229120	173110	197948	85548
63.512	1198.83	Theoretical chemical formula	C57H103N19O9	Unannotated	Unmapped	Unmapped	Unmapped	0	1766	1420	1190	444	900	4700	1352
63.415	1266.85	Theoretical chemical formula	C66H120N7O12PS	Unannotated	Unmapped	Unmapped	Unmapped	1444	0	2918	1358	0	0	18720	2402
63.307	908.793	Theoretical chemical formula	C56H101N5O4	Unannotated	Unmapped	Unmapped	Unmapped	1147994	3722	934	668	14584	9194	0	2526
63.194	978.871	Theoretical chemical formula	C61H111N5O4	Unannotated	Unmapped	Unmapped	Unmapped	237878	0	3464	0	12910	28156	0	8326
63.186	1415.94	Theoretical chemical formula	C73H24N3O18P5S	Unannotated	Unmapped	Unmapped	Unmapped	20218	23842	732	270	0	0	7760	5168
62.944	1006.87	Theoretical chemical formula	C60H116N3O6P	Unannotated	Unmapped	Unmapped	Unmapped	126506	56276	8998	6962	223066	177812	191522	77064
63.841	1402.99	Theoretical chemical formula	C68H123N25O5S	Unannotated	Unmapped	Unmapped	Unmapped	712292	536476	15130	1598	674	0	212756	87708
64.014	798.547	Theoretical chemical formula	C80H158N8O18P2S	Unannotated	Unmapped	Unmapped	Unmapped	94352	125454	131492	157418	0	1690	191114	118796
65.848	1006.9	Theoretical chemical formula	C64H111N9	Unannotated	Unmapped	Unmapped	Unmapped	97312	49578	8462	6588	204370	189376	193312	81386
65.414	1070.84	Theoretical chemical formula	C63H108N9O3P	Unannotated	Unmapped	Unmapped	Unmapped	26342	23080	292502	224038	0	0	318608	145480
65.82	1020.92	Theoretical chemical formula	C65H113N9	Unannotated	Unmapped	Unmapped	Unmapped	177926	90588	18440	3762	395900	368316	377390	152012
65.811	1051.79	Theoretical chemical formula	C51H105N16O3PS	Unannotated	Unmapped	Unmapped	Unmapped	1368	1408	61378	47812	0	0	18896	12878
65.723	784.734	Theoretical chemical formula	C55H93NO	Unannotated	Unmapped	Unmapped	Unmapped	19294	30356	12096	6980	162466	205846	460304	234020
65.685	964.856	Theoretical chemical formula	C58H114N3O5P	Unannotated	Unmapped	Unmapped	Unmapped	136104	57386	8648	2496	245614	196704	226572	84952
65.652	1238.86	Theoretical chemical formula	C65H120N7O11PS	Unannotated	Unmapped	Unmapped	Unmapped	5572	2558	7730	8048	966	786	13602	7458
65.605	1443.97	Theoretical chemical formula	C77H134N14O6P2S	Unannotated	Unmapped	Unmapped	Unmapped	55846	60902	6112	6592	0	0	27110	21528
65.565	1048.95	Theoretical chemical formula	C59H121N11O2S	Unannotated	Unmapped	Unmapped	Unmapped	49818	21018	2050	1032	94682	4740	99556	12226
65.29	1240.94	Theoretical chemical formula	C62H113N25S	Unannotated	Unmapped	Unmapped	Unmapped	527858	329376	2574	3084	842	910	116654	41172
64.414	1224.84	Theoretical chemical formula	C62H113N9O15	Unannotated	Unmapped	Unmapped	Unmapped	9982	12444	12506	13412	1602	1342	40514	22724
65.075	1034.9	Theoretical chemical formula	C57H115N11O3S	Unannotated	Unmapped	Unmapped	Unmapped	56898	25368	4452	2290	102802	17424	107048	42280
65.048	1417.01	Theoretical chemical formula	C73H129N19O7S	Unannotated	Unmapped	Unmapped	Unmapped	1384398	1116964	36360	6348	306	186	492888	191680
64.951	1205.8	Theoretical chemical formula	C64H120O16P2	Unannotated	Unmapped	Unmapped	Unmapped	908	728	2008	5716	0	0	4298	2760
64.819	1212.84	Theoretical chemical formula	C51H120N15O9P3S	Unannotated	Unmapped	Unmapped	Unmapped	0	0	5816	5818	0	0	9144	4900
64.769	1390.99	Theoretical chemical formula	C75H20N4O20P2S	Unannotated	Unmapped	Unmapped	Unmapped	144918	129162	2282	4116	0	1026	49722	19090
64.58	1221.02	Theoretical chemical formula	C73H18N4O11P2S	Unannotated	Unmapped	Unmapped	Unmapped	56936	27110	2642	1714	83410	10780	80588	29482
64.458	1429.96	Theoretical chemical formula	C77H138O23	Unannotated	Unmapped	Unmapped	Unmapped	28976	36764	840	1786	0	0	10792	7350
69.245	992.888	Theoretical chemical formula	C60H118N3O5P	Unannotated	Unmapped	Unmapped	Unmapped	148010	58790	8584	7984	236756	204332	204542	88190
69.426	1359.93	Theoretical chemical formula	C59H132N12O20S	Unannotated	Unmapped	Unmapped	Unmapped	12760	5204	24670	34744	0	0	24462	14968
51.832	787.549	Theoretical chemical formula	C46H80N2O4S2	Unannotated	Unmapped	Unmapped	Unmapped	0	0	109236	106888	0	0	4080	5234
69.594	1392.99	Theoretical chemical formula	C73H143N5O13P2S	Unannotated	Unmapped	Unmapped	Unmapped	22820	15016	36708	41712	0	0	57626	36828
75.784	764.575	Theoretical chemical formula	C47H77N3O3S	Unannotated	Unmapped	Unmapped	Unmapped	61090	83206	122956	73982	0	122328	89960	116876
75.495	908.795	Theoretical chemical formula	C53H105N5O4S	Unannotated	Unmapped	Unmapped	Unmapped	5326	3860	3618	0	7532	6170	33530	4300
75.311	617.551	Theoretical chemical formula	C33H80N2OS3	Unannotated	Unmapped	Unmapped	Unmapped	3628	3276	9638	7960	7648	11466	9034	6244
75.287	950.808	Theoretical chemical formula	C49H95N19	Unannotated	Unmapped	Unmapped	Unmapped	3030	2696	1368	1134	5606	8374	6258	4230
75.278	1003.66	Theoretical chemical formula	C40H92N16O9S2	Unannotated	Unmapped	Unmapped	Unmapped	1202	29000	338	0	0	0	1168	478
75.261	652.589	Theoretical chemical formula	C41H81NS2	Unannotated	Unmapped	Unmapped	Unmapped	4658	2620	3420	992	14400	16016	14754	122624
75.172	764.576	Theoretical chemical formula	C47H77N3O3S	Unannotated	Unmapped	Unmapped	Unmapped	65698	78820	105122	95724	67594	76814	0	201966
75.101	787.549	Theoretical chemical formula	C39H72N12O3S	Unannotated	Unmapped	Unmapped	Unmapped	0	0	132606	26928	0	0	3748	1130
74.832	764.576	Theoretical chemical formula	C47H77N3O3S	Unannotated	Unmapped	Unmapped	Unmapped	119040	0	136328	70500	0	86940	0	260070
74.79	787.547	Theoretical chemical formula	C40H81N6O3PS2	Unannotated	Unmapped	Unmapped	Unmapped	0	0	71342	40010	0	0	4886	910
74.624	766.724	Theoretical chemical formula	C55H91N	Unannotated	Unmapped	Unmapped	Unmapped	108300	69212	12006	6234	150210	223076	169774	114536
74.591	992.96	Theoretical chemical formula	C57H121N11S	Unannotated	Unmapped	Unmapped	Unmapped	122236	103878	19440	8136	73286	10430	103868	90238
74.446	748.533	Theoretical chemical formula	C68H20N27O13PS2	Unannotated	Unmapped	Unmapped	Unmapped	28030	11424	32834	36226	408	0	32652	27506
74.382	764.575	Theoretical chemical formula	C48H78NO4P	Unannotated	Unmapped	Unmapped	Unmapped	216456	78124	138376	73234	73106	169462	84034	96992
74.057	787.548	Theoretical chemical formula	C39H85N2O7PS2	Unannotated	Unmapped	Unmapped	Unmapped	0	0	7700	51088	0	0	436	504
73.983	908.863	Theoretical chemical formula	C53H109N7O4	Unannotated	Unmapped	Unmapped	Unmapped	20392	31370	19316	17470	12896	19964	16034	18546
73.773	764.575	Theoretical chemical formula	C47H77N3O3S	Unannotated	Unmapped	Unmapped	Unmapped	77074	0	86158	116300	0	108584	0	72640
75.844	652.589	Theoretical chemical formula	C41H81NS2	Unannotated	Unmapped	Unmapped	Unmapped	5224	1796	3408	1804	12874	12046	13080	7538
75.938	787.55	Theoretical chemical formula	C39H72N12O3S	Unannotated	Unmapped	Unmapped	Unmapped	0	0	32070	68002	0	0	3504	1318
76.217	299.258	Theoretical chemical formula	C18H36O3	Unannotated	Unmapped	Unmapped	Unmapped	1280	2542	2472	1172	2484	1878	2536	3206
78.004	787.546	Theoretical chemical formula	C47H81O5PS	Unannotated	Unmapped	Unmapped	Unmapped	0	0	5804	25350	0	0	1206	1032
79.697	1003.66	Theoretical chemical formula	C60H89N6O5P	Unannotated	Unmapped	Unmapped	Unmapped	3144	3596	0	0	0	0	5556	0
79.564	1484.06	Theoretical chemical formula	C70H28N19O10PS5	Unannotated	Unmapped	Unmapped	Unmapped	12620	5296	13206	17194	288	0	10860	7932
79.338	787.549	Theoretical chemical formula	C46H72N6O5	Unannotated	Unmapped	Unmapped	Unmapped	0	0	31748	5816	0	0	1170	5302
79.075	1003.66	Theoretical chemical formula	C63H92N2O6S	Unannotated	Unmapped	Unmapped	Unmapped	4616	10074	0	0	0	0	798	260
79.012	787.55	Theoretical chemical formula	C35H80N8O7S2	Unannotated	Unmapped	Unmapped	Unmapped	0	0	3448	4680	0	0	11208	3946
78.519	787.55	Theoretical chemical formula	C39H72N12O3S	Unannotated	Unmapped	Unmapped	Unmapped	0	0	83444	35012	0	0	31064	10594
78.31	1003.66	Theoretical chemical formula	C64H93O7P	Unannotated	Unmapped	Unmapped	Unmapped	4206	20722	0	0	0	0	1140	3732
77.883	1003.66	Theoretical chemical formula	C52H88N14O2S2	Unannotated	Unmapped	Unmapped	Unmapped	3564	3140	0	0	0	0	1024	712
76.227	1003.66	Theoretical chemical formula	C53H89N12O3PS	Unannotated	Unmapped	Unmapped	Unmapped	2388	21724	0	0	0	0	13036	732
77.592	1003.66	Theoretical chemical formula	C34H93N20O8PS2	Unannotated	Unmapped	Unmapped	Unmapped	1310	7630	0	0	0	0	654	976
77.514	787.548	Theoretical chemical formula	C40H81N6O3PS2	Unannotated	Unmapped	Unmapped	Unmapped	0	0	54510	3220	0	0	2614	2270
77.09	787.549	Theoretical chemical formula	C40H81N6O3PS2	Unannotated	Unmapped	Unmapped	Unmapped	0	0	46070	40120	0	0	4828	1676
76.896	1484.06	Theoretical chemical formula	C82H40NO16PS5	Unannotated	Unmapped	Unmapped	Unmapped	28528	15106	43566	42900	656	406	25948	27418
76.618	1003.66	Theoretical chemical formula	C54H102O10P2S	Unannotated	Unmapped	Unmapped	Unmapped	2764	1838	0	0	0	0	9534	1284
76.445	787.549	Theoretical chemical formula	C38H76N8O7S	Unannotated	Unmapped	Unmapped	Unmapped	0	0	34520	43578	0	0	3674	3080
76.369	1484.06	Theoretical chemical formula	C76H27N15O11S5	Unannotated	Unmapped	Unmapped	Unmapped	44770	19712	56780	82294	646	304	33664	32532
73.736	1484.06	Theoretical chemical formula	C79H145N12O10PS	Unannotated	Unmapped	Unmapped	Unmapped	0	168568	389894	444646	3096	814	417454	301540
73.61	964.929	Theoretical chemical formula	C55H117N11S	Unannotated	Unmapped	Unmapped	Unmapped	167854	130426	94502	83524	85904	10980	132870	123822
73.586	741.525	Theoretical chemical formula	C83H30NO27P	Unannotated	Unmapped	Unmapped	Unmapped	89064	60346	81044	85430	1424	502	101154	87492
71.187	1480.03	Theoretical chemical formula	C72H146N6O22S	Unannotated	Unmapped	Unmapped	Unmapped	36386	17936	10872	4014	0	0	59920	39780
71.5	908.794	Theoretical chemical formula	C57H97N9	Unannotated	Unmapped	Unmapped	Unmapped	3152	0	0	1432	72678	8728	5038	2736
71.405	727.507	Theoretical chemical formula	C68H139N20O11PS	Unannotated	Unmapped	Unmapped	Unmapped	9644	3860	7810	10602	0	290	20334	6582
71.391	902.819	Theoretical chemical formula	C51H103N11S	Unannotated	Unmapped	Unmapped	Unmapped	60318	58200	49772	6588	88692	87174	85504	6296
71.345	1475.07	Theoretical chemical formula	C75H20N18O13P2S	Unannotated	Unmapped	Unmapped	Unmapped	652626	0	562764	664204	3100	574	964422	643508
71.308	950.877	Theoretical chemical formula	C58H116N3O4P	Unannotated	Unmapped	Unmapped	Unmapped	140698	59044	9580	9000	225414	180508	182632	74354
71.291	1034.97	Theoretical chemical formula	C66H123N5O3	Unannotated	Unmapped	Unmapped	Unmapped	69844	30728	5282	4648	108132	94464	112678	42820
71.2	908.865	Theoretical chemical formula	C43H113N13O2S2	Unannotated	Unmapped	Unmapped	Unmapped	102404	107150	55498	15546	68686	63116	87826	72154
71.155	1449.06	Theoretical chemical formula	C76H31N2O24P3	Unannotated	Unmapped	Unmapped	Unmapped	78678	9348	19354	82032	408	0	114138	80944
71.721	1463.07	Theoretical chemical formula	C76H22N8O26	Unannotated	Unmapped	Unmapped	Unmapped	91918	30724	53078	10788	538	0	114114	71468
70.59	1421.03	Theoretical chemical formula	C74H151NO17P2S	Unannotated	Unmapped	Unmapped	Unmapped	15968	8568	16904	15496	220	0	34112	21342
70.323	766.723	Theoretical chemical formula	C55H91N	Unannotated	Unmapped	Unmapped	Unmapped	35028	19620	5388	4544	45402	8500	10022	8422
70.174	1373.95	Theoretical chemical formula	C66H133N14O10P3	Unannotated	Unmapped	Unmapped	Unmapped	6780	3580	12102	16084	0	0	9244	7444
70.012	992.924	Theoretical chemical formula	C61H122N3O4P	Unannotated	Unmapped	Unmapped	Unmapped	3782	40846	6758	6938	137770	134254	141372	58418
70.008	922.846	Theoretical chemical formula	C58H107N5O3	Unannotated	Unmapped	Unmapped	Unmapped	458326	183258	33846	25668	710194	635958	634750	270106
69.997	1006.94	Theoretical chemical formula	C64H119N5O3	Unannotated	Unmapped	Unmapped	Unmapped	205968	86510	14150	2638	308706	280736	317316	129930
69.748	1486.04	Theoretical chemical formula	C74H154N2O22S2	Unannotated	Unmapped	Unmapped	Unmapped	9746	7980	20620	20976	348	0	19436	12970
71.665	1478.01	Theoretical chemical formula	C95H147O4PS3	Unannotated	Unmapped	Unmapped	Unmapped	5638	1584	4612	10370	0	0	6990	5630
71.837	1494.05	Theoretical chemical formula	C75H155N4O16P3S	Unannotated	Unmapped	Unmapped	Unmapped	50690	2814	7068	34050	0	0	66780	10036
73.151	1484.06	Theoretical chemical formula	C76H137N22O4PS	Unannotated	Unmapped	Unmapped	Unmapped	403582	158894	406142	436418	1510	356	390904	337902
72.588	1470.04	Theoretical chemical formula	C81H27N3O23P2	Unannotated	Unmapped	Unmapped	Unmapped	167478	32478	184988	221086	390	252	162194	141972
73.07	653.593	Theoretical chemical formula	C27H72N16S	Unannotated	Unmapped	Unmapped	Unmapped	31756	2470	1478	1376	12780	16484	9850	11308
72.998	950.804	Theoretical chemical formula	C63H103N3O3	Unannotated	Unmapped	Unmapped	Unmapped	121524	3762	1506	1490	8012	7130	8838	13810
72.996	880.833	Theoretical chemical formula	C55H109NO6	Unannotated	Unmapped	Unmapped	Unmapped	20212	12684	11956	11102	14008	14302	12136	12092
72.938	922.773	Theoretical chemical formula	C49H99N11O3S	Unannotated	Unmapped	Unmapped	Unmapped	137792	2900	7074	1096	16460	54458	6824	10990
72.805	764.575	Theoretical chemical formula	C47H77N3O3S	Unannotated	Unmapped	Unmapped	Unmapped	122076	151702	135182	58320	80508	80572	65748	172500
72.681	652.589	Theoretical chemical formula	C41H81NS2	Unannotated	Unmapped	Unmapped	Unmapped	6300	2884	9226	2032	26006	128306	18106	84256
72.679	734.517	Theoretical chemical formula	C72H22N17O17P3	Unannotated	Unmapped	Unmapped	Unmapped	48166	23244	41980	46086	246	378	49746	41948
72.485	1444.03	Theoretical chemical formula	C66H140N16O16S	Unannotated	Unmapped	Unmapped	Unmapped	20262	6434	21772	23924	0	0	20544	13140
71.91	1430.01	Theoretical chemical formula	C58H126N32O8S	Unannotated	Unmapped	Unmapped	Unmapped	19414	6274	22348	27884	0	0	20816	15198
72.367	852.803	Theoretical chemical formula	C46H105N7O4S	Unannotated	Unmapped	Unmapped	Unmapped	153086	160288	15820	13834	131020	113212	114956	111684
72.294	1492.02	Theoretical chemical formula	C82H138N14O7P2	Unannotated	Unmapped	Unmapped	Unmapped	5794	1106	5528	9394	0	0	5726	3576
72.257	652.589	Theoretical chemical formula	C41H81NS2	Unannotated	Unmapped	Unmapped	Unmapped	8372	3712	3134	2078	176858	108100	20976	10762
72.114	1477.09	Theoretical chemical formula	C66H146N19O13PS	Unannotated	Unmapped	Unmapped	Unmapped	280616	144734	257760	230290	1712	318	457372	308796
72.058	727.509	Theoretical chemical formula	C74H135N22O5PS	Unannotated	Unmapped	Unmapped	Unmapped	42440	23424	46104	45392	916	556	44706	38714
72.022	1456.03	Theoretical chemical formula	C80H25N3O23P2	Unannotated	Unmapped	Unmapped	Unmapped	162004	65558	205264	236734	564	640	181262	136320
71.983	1489.09	Theoretical chemical formula	C76H22N18O13P2S	Unannotated	Unmapped	Unmapped	Unmapped	831974	291546	554740	653924	1810	606	977226	676292
62.627	791.538	Theoretical chemical formula	C80H142N16O17	Unannotated	Unmapped	Unmapped	Unmapped	67506	102022	80902	15174	0	0	128526	61908
62.593	1388.98	Theoretical chemical formula	C75H134N7O14P	Unannotated	Unmapped	Unmapped	Unmapped	0	254046	5604	2156	420	626	93228	9574
61.815	880.763	Theoretical chemical formula	C55H93N9	Unannotated	Unmapped	Unmapped	Unmapped	7120	457532	76578	60934	44678	1695310	0	0
61.706	299.258	Theoretical chemical formula	C18H36O3	Unannotated	Unmapped	Unmapped	Unmapped	860	2700	3338	1094	2316	2060	2304	3104
55.329	980.725	Theoretical chemical formula	C100H81N11O28P2S	Unannotated	Unmapped	Unmapped	Unmapped	1910660	0	5976	1940	2208	0	0	12130
55.256	787.548	Theoretical chemical formula	C47H81O5PS	Unannotated	Unmapped	Unmapped	Unmapped	0	0	26342	339166	0	0	24464	4358
55.212	617.551	Theoretical chemical formula	C41H68N4	Unannotated	Unmapped	Unmapped	Unmapped	645576	1800	5610	6088	15830	7206	0	6204
55.18	894.742	Theoretical chemical formula	C55H91N9O	Unannotated	Unmapped	Unmapped	Unmapped	0	34994	8408	6838	10320	130428	0	59768
55.18	787.548	Theoretical chemical formula	C38H76N8O7S	Unannotated	Unmapped	Unmapped	Unmapped	0	0	44004	64056	0	0	8542	32106
55.176	1003.66	Theoretical chemical formula	C49H97N8O7PS2	Unannotated	Unmapped	Unmapped	Unmapped	7796	2146	1168	6702	0	0	8078	4522
55.114	635.562	Theoretical chemical formula	C33H74N6O3S	Unannotated	Unmapped	Unmapped	Unmapped	141646	1872	816	742	5286	4084	790944	3388
55.014	1292.1	Theoretical chemical formula	C82H17N7O12	Unannotated	Unmapped	Unmapped	Unmapped	149304	0	1174	0	661936	638	324	0
54.927	787.549	Theoretical chemical formula	C38H76N8O7S	Unannotated	Unmapped	Unmapped	Unmapped	0	0	28792	66022	0	0	18068	20942
54.828	968.815	Theoretical chemical formula	C58H105N5O6	Unannotated	Unmapped	Unmapped	Unmapped	0	8386	1628	698	118732	17068	0	0
54.782	1003.66	Theoretical chemical formula	C48H93N8O12P	Unannotated	Unmapped	Unmapped	Unmapped	8242	22674	910	752	0	0	56456	2202
54.732	787.549	Theoretical chemical formula	C40H81N6O3PS2	Unannotated	Unmapped	Unmapped	Unmapped	0	0	58382	135630	0	0	145000	9866
54.591	894.741	Theoretical chemical formula	C47H95N11O3S	Unannotated	Unmapped	Unmapped	Unmapped	1202	10620	7354	2520	163126	13304	134772	16026
54.467	801.564	Theoretical chemical formula	C46H78N2O9	Unannotated	Unmapped	Unmapped	Unmapped	0	0	30952	23854	0	0	3148	2530
54.466	1003.66	Theoretical chemical formula	C53H89N12O3PS	Unannotated	Unmapped	Unmapped	Unmapped	20606	48420	1228	986	0	0	20048	5960
54.358	787.549	Theoretical chemical formula	C38H76N8O7S	Unannotated	Unmapped	Unmapped	Unmapped	0	0	150608	67766	0	0	37000	4302
54.274	1003.66	Theoretical chemical formula	C58H92N4O8S	Unannotated	Unmapped	Unmapped	Unmapped	4040	13472	852	0	0	0	3942	2530
55.365	968.816	Theoretical chemical formula	C56H110N3O7P	Unannotated	Unmapped	Unmapped	Unmapped	3782	6212	484	1278	0	104350	1772	2340
55.43	1003.66	Theoretical chemical formula	C58H92N4O8S	Unannotated	Unmapped	Unmapped	Unmapped	962	26100	642	0	0	0	8614	10682
55.452	855.536	Theoretical chemical formula	C45H68N12O5	Unannotated	Unmapped	Unmapped	Unmapped	0	0	32150	23346	0	0	986	488
55.83	1292.1	Theoretical chemical formula	C82H146O10	Unannotated	Unmapped	Unmapped	Unmapped	0	44528	0	4934	656898	450	636026	346824
55.96	635.561	Theoretical chemical formula	C40H74O5	Unannotated	Unmapped	Unmapped	Unmapped	0	58378	20056	602	842578	670154	775228	341732
55.958	652.91	Theoretical chemical formula	C18H13N2O15P5	Unannotated	Unmapped	Unmapped	Unmapped	0	0	0	0	59984	10564	55308	5168
55.95	958.711	Theoretical chemical formula	C101H85NO33P2S	Unannotated	Unmapped	Unmapped	Unmapped	1521856	613322	3172	2594	0	1904	0	15588
55.935	787.549	Theoretical chemical formula	C38H76N8O7S	Unannotated	Unmapped	Unmapped	Unmapped	0	0	331202	199834	0	0	54594	26218
55.91	579.535	Theoretical chemical formula	C30H70N6O2S	Unannotated	Unmapped	Unmapped	Unmapped	657228	0	101808	29796	110384	0	107030	111752
55.881	1287.14	Theoretical chemical formula	C75H143N15S	Unannotated	Unmapped	Unmapped	Unmapped	25528	5438	1158	0	634106	437930	649340	136764
55.864	626.574	Theoretical chemical formula	C39H71N5O	Unannotated	Unmapped	Unmapped	Unmapped	0	3568	1678	4706	2934	111836	3356	70974
55.826	736.682	Theoretical chemical formula	C47H85N5O	Unannotated	Unmapped	Unmapped	Unmapped	1768	19346	6084	5148	137476	1472	153032	90394
55.533	787.549	Theoretical chemical formula	C39H72N12O3S	Unannotated	Unmapped	Unmapped	Unmapped	0	0	142356	24592	0	0	11596	14948
55.763	722.666	Theoretical chemical formula	C45H87NO5	Unannotated	Unmapped	Unmapped	Unmapped	1992	17590	4650	810	140662	1790	150672	72680
55.718	1003.66	Theoretical chemical formula	C38H93N20O3PS3	Unannotated	Unmapped	Unmapped	Unmapped	3272	3642	7388	3544	0	0	22436	48102
55.702	787.549	Theoretical chemical formula	C39H72N12O3S	Unannotated	Unmapped	Unmapped	Unmapped	0	0	401964	164678	0	0	4198	95780
55.689	1003.66	Theoretical chemical formula	C54H100O12S2	Unannotated	Unmapped	Unmapped	Unmapped	0	2758	0	0	0	0	2390	0
55.677	591.535	Theoretical chemical formula	C38H70O4	Unannotated	Unmapped	Unmapped	Unmapped	28872	8044	4644	3534	86164	10800	43826	20920
55.584	1017.67	Theoretical chemical formula	C48H94N10O11S	Unannotated	Unmapped	Unmapped	Unmapped	478	2634	0	0	0	0	346	394
55.581	801.565	Theoretical chemical formula	C38H84N4O9P2	Unannotated	Unmapped	Unmapped	Unmapped	0	0	79560	20140	0	0	1584	2308
54.186	922.774	Theoretical chemical formula	C57H95N9O	Unannotated	Unmapped	Unmapped	Unmapped	0	19778	6764	6630	20408	398906	19054	11064
54.123	787.549	Theoretical chemical formula	C39H72N12O3S	Unannotated	Unmapped	Unmapped	Unmapped	0	0	46800	147730	0	0	55090	27884
53.972	1003.66	Theoretical chemical formula	C48H96N10O6S3	Unannotated	Unmapped	Unmapped	Unmapped	34482	3312	0	0	0	0	3484	1338
52.347	1003.66	Theoretical chemical formula	C45H88N20S3	Unannotated	Unmapped	Unmapped	Unmapped	7974	48468	790	0	0	0	3632	8348
52.763	843.62	Theoretical chemical formula	C42H85N8O7P	Unannotated	Unmapped	Unmapped	Unmapped	26282	30312	218	0	0	0	7700	2350
52.691	1034.9	Theoretical chemical formula	C57H115N11O3S	Unannotated	Unmapped	Unmapped	Unmapped	3032	54726	10836	1992	206552	45772	217932	114828
52.661	1020.88	Theoretical chemical formula	C56H121N7O2S3	Unannotated	Unmapped	Unmapped	Unmapped	0	0	2570	1302	122320	0	142294	0
52.655	978.834	Theoretical chemical formula	C52H111N7O7S	Unannotated	Unmapped	Unmapped	Unmapped	41010	16492	4280	2208	77348	61980	77704	34442
52.536	992.85	Theoretical chemical formula	C61H109N5O5	Unannotated	Unmapped	Unmapped	Unmapped	28926	115356	19978	13882	509872	358072	485438	219796
52.517	1006.87	Theoretical chemical formula	C62H111N5O5	Unannotated	Unmapped	Unmapped	Unmapped	341588	156780	30368	20816	741232	582252	709860	316802
52.507	787.549	Theoretical chemical formula	C46H72N6O5	Unannotated	Unmapped	Unmapped	Unmapped	0	0	110622	48840	0	0	9068	22148
52.291	643.527	Theoretical chemical formula	C35H71N4O4P	Unannotated	Unmapped	Unmapped	Unmapped	21734	42488	16222	2972	340118	2022	316282	213312
52.829	955.759	Theoretical chemical formula	C56H94N10O3	Unannotated	Unmapped	Unmapped	Unmapped	5836	106938	25442	4406	310866	265980	330782	215184
52.265	787.548	Theoretical chemical formula	C46H80N2O4S2	Unannotated	Unmapped	Unmapped	Unmapped	0	0	106500	54122	0	0	4772	5414
52.249	1264.07	Theoretical chemical formula	C70H134N16O2S	Unannotated	Unmapped	Unmapped	Unmapped	7750	2484	0	0	100538	66554	97156	388
52.069	927.728	Theoretical chemical formula	C57H98O9	Unannotated	Unmapped	Unmapped	Unmapped	606582	138378	30252	1202	0	2462	0	21870
52.029	922.772	Theoretical chemical formula	C57H95N9O	Unannotated	Unmapped	Unmapped	Unmapped	1764708	0	13232	4004	0	11750	0	0
51.97	1003.66	Theoretical chemical formula	C51H92N10O6S2	Unannotated	Unmapped	Unmapped	Unmapped	5942	6986	538	1132	0	0	9064	2678
51.885	1034.9	Theoretical chemical formula	C62H120N3O6P	Unannotated	Unmapped	Unmapped	Unmapped	117444	3130	1274	0	0	3330	0	3664
51.885	950.804	Theoretical chemical formula	C59H99N9O	Unannotated	Unmapped	Unmapped	Unmapped	967120	0	9940	1426	1629266	11158	0	0
52.771	943.702	Theoretical chemical formula	C46H94N12O4S2	Unannotated	Unmapped	Unmapped	Unmapped	3474	25794	8828	5424	126402	69778	116636	59952
52.892	922.772	Theoretical chemical formula	C56H99N5O5	Unannotated	Unmapped	Unmapped	Unmapped	274300	710858	143306	0	3297952	2855196	3031526	1419132
53.86	1003.66	Theoretical chemical formula	C47H107O13P3S	Unannotated	Unmapped	Unmapped	Unmapped	0	13478	998	2510	0	0	7822	496
53.33	843.619	Theoretical chemical formula	C29H89N12O11PS	Unannotated	Unmapped	Unmapped	Unmapped	9872	0	0	0	0	0	3066	4498
53.812	1003.66	Theoretical chemical formula	C47H92N10O11S	Unannotated	Unmapped	Unmapped	Unmapped	0	5776	1040	0	0	0	0	316
53.775	665.537	Theoretical chemical formula	C33H74N6O5S	Unannotated	Unmapped	Unmapped	Unmapped	980	1010	2246	524	29624	26592	6394	9786
53.679	787.549	Theoretical chemical formula	C40H81N6O3PS2	Unannotated	Unmapped	Unmapped	Unmapped	0	0	210692	10772	0	0	12078	5566
53.645	801.564	Theoretical chemical formula	C37H83N6O8PS	Unannotated	Unmapped	Unmapped	Unmapped	0	0	46426	8684	0	0	3170	3868
53.534	922.773	Theoretical chemical formula	C57H95N9O	Unannotated	Unmapped	Unmapped	Unmapped	0	0	0	114816	317338	2830560	0	0
53.468	922.772	Theoretical chemical formula	C57H95N9O	Unannotated	Unmapped	Unmapped	Unmapped	12396	721706	19612	0	537194	0	57322	0
53.341	1003.66	Theoretical chemical formula	C49H97N8O7PS2	Unannotated	Unmapped	Unmapped	Unmapped	25540	21420	368	0	0	0	5316	8002
53.319	1006.87	Theoretical chemical formula	C63H107N9O	Unannotated	Unmapped	Unmapped	Unmapped	6404	161568	10668	19660	181412	500166	17018	0
52.905	950.803	Theoretical chemical formula	C58H103N5O5	Unannotated	Unmapped	Unmapped	Unmapped	22764	359380	74876	8174	1604136	1426636	297396	797060
53.309	1034.9	Theoretical chemical formula	C62H120N3O6P	Unannotated	Unmapped	Unmapped	Unmapped	0	0	2044	8228	17826	164402	6876	12174
53.293	1020.88	Theoretical chemical formula	C54H126N5O3PS3	Unannotated	Unmapped	Unmapped	Unmapped	2394	34180	8362	5226	8556	102524	10658	64132
53.288	665.536	Theoretical chemical formula	C34H75N4O6P	Unannotated	Unmapped	Unmapped	Unmapped	4162	4050	628	1044	10922	29162	23144	12674
53.171	787.55	Theoretical chemical formula	C44H85O5PS2	Unannotated	Unmapped	Unmapped	Unmapped	0	0	67130	44374	0	0	60170	3884
53.084	927.728	Theoretical chemical formula	C57H98O9	Unannotated	Unmapped	Unmapped	Unmapped	4322	260874	66118	32650	902454	763280	841788	514466
53.028	650.573	Theoretical chemical formula	C31H80N5O4PS	Unannotated	Unmapped	Unmapped	Unmapped	1416	9374	6214	0	219516	188258	221614	0
52.939	1003.66	Theoretical chemical formula	C42H97N14O5PS3	Unannotated	Unmapped	Unmapped	Unmapped	23706	7212	712	514	0	412	23566	2914
56.03	617.551	Theoretical chemical formula	C40H72O4	Unannotated	Unmapped	Unmapped	Unmapped	0	172172	102698	8106	2621038	9670	1467796	626242
56.035	801.564	Theoretical chemical formula	C47H74N6O5	Unannotated	Unmapped	Unmapped	Unmapped	0	0	64142	36716	0	0	4210	1226
56.137	980.724	Theoretical chemical formula	C102H217N2O20P5S	Unannotated	Unmapped	Unmapped	Unmapped	0	873538	12708	9998	3060	0	366306	169372
58.951	870.656	Theoretical chemical formula	C70H55N25O28S2	Unannotated	Unmapped	Unmapped	Unmapped	0	117746	2144	1592	1014	0	16966	19042
59.602	1296.13	Theoretical chemical formula	C77H18N15O7P	Unannotated	Unmapped	Unmapped	Unmapped	4704	1400	0	382	53468	36340	50312	11528
59.508	619.566	Theoretical chemical formula	C40H74O4	Unannotated	Unmapped	Unmapped	Unmapped	76778	21392	9172	9752	326900	0	170824	77952
59.455	693.567	Theoretical chemical formula	C42H78O7	Unannotated	Unmapped	Unmapped	Unmapped	6494	5284	380	1000	53224	53454	45138	25730
59.133	694.599	Theoretical chemical formula	C43H75N5O2	Unannotated	Unmapped	Unmapped	Unmapped	2152	4806	1550	1370	81246	69280	2516	0
59.078	820.638	Theoretical chemical formula	C43H89N5O5S2	Unannotated	Unmapped	Unmapped	Unmapped	49628	24182	6468	5020	101890	54958	85652	37384
59.01	959.719	Theoretical chemical formula	C90H53N39O14S	Unannotated	Unmapped	Unmapped	Unmapped	7088	0	2494	1716	0	0	30550	15538
58.973	607.566	Theoretical chemical formula	C39H74O4	Unannotated	Unmapped	Unmapped	Unmapped	10596	10158	8084	4340	14302	6762	0	16286
58.844	631.567	Theoretical chemical formula	C42H70N4	Unannotated	Unmapped	Unmapped	Unmapped	0	39410	20428	6654	627384	557836	333680	143270
59.893	607.567	Theoretical chemical formula	C39H74O4	Unannotated	Unmapped	Unmapped	Unmapped	885476	0	151764	9628	191842	193850	187066	198542
58.732	1315.18	Theoretical chemical formula	C81H27N10O9P	Unannotated	Unmapped	Unmapped	Unmapped	2294	0	0	272	51842	1250	48886	9368
58.714	1320.13	Theoretical chemical formula	C79H18N15O7P	Unannotated	Unmapped	Unmapped	Unmapped	13840	3092	504	0	149690	104974	155400	52096
58.648	922.773	Theoretical chemical formula	C54H104N3O6P	Unannotated	Unmapped	Unmapped	Unmapped	86096	35394	7432	3440	182686	150692	152830	60748
58.645	649.577	Theoretical chemical formula	C41H76O5	Unannotated	Unmapped	Unmapped	Unmapped	12726	11322	5212	1666	130990	9006	121986	54164
58.591	981.733	Theoretical chemical formula	C89H66N33O20PS	Unannotated	Unmapped	Unmapped	Unmapped	0	124668	2256	2544	0	0	19182	19616
58.402	959.719	Theoretical chemical formula	C101H55N33O9P2	Unannotated	Unmapped	Unmapped	Unmapped	229184	87732	924	1388	0	0	31696	5096
58.367	892.672	Theoretical chemical formula	C98H195O21P3	Unannotated	Unmapped	Unmapped	Unmapped	397458	185052	3838	3206	0	0	23260	30448
59.854	978.836	Theoretical chemical formula	C61H103N9O	Unannotated	Unmapped	Unmapped	Unmapped	107300	10404	2444	2360	0	8796	0	0
59.998	619.567	Theoretical chemical formula	C41H70N4	Unannotated	Unmapped	Unmapped	Unmapped	0	16880	11602	12132	21602	271008	7178	9558
58.255	806.622	Theoretical chemical formula	C50H83N3O3S	Unannotated	Unmapped	Unmapped	Unmapped	0	128218	34476	20486	537716	449410	406414	207476
61.213	950.839	Theoretical chemical formula	C58H111NO8	Unannotated	Unmapped	Unmapped	Unmapped	266742	134932	26236	17196	489922	456176	433030	196966
61.584	885.717	Theoretical chemical formula	C52H88N10O2	Unannotated	Unmapped	Unmapped	Unmapped	0	0	25684	0	447064	365956	360910	180172
61.475	880.761	Theoretical chemical formula	C54H97N5O4	Unannotated	Unmapped	Unmapped	Unmapped	0	449562	0	0	1901338	0	1605300	706312
61.33	978.871	Theoretical chemical formula	C61H111N5O4	Unannotated	Unmapped	Unmapped	Unmapped	15454	164936	28134	11308	514876	502540	457920	236356
61.328	908.793	Theoretical chemical formula	C56H101N5O4	Unannotated	Unmapped	Unmapped	Unmapped	0	722656	122424	99006	2920876	2620710	2593192	1185172
61.3	913.749	Theoretical chemical formula	C57H100O8	Unannotated	Unmapped	Unmapped	Unmapped	3784	144922	36656	29430	582098	478888	536064	278928
61.255	992.887	Theoretical chemical formula	C62H113N5O4	Unannotated	Unmapped	Unmapped	Unmapped	0	310200	44436	6770	913356	910198	805796	426428
61.214	964.856	Theoretical chemical formula	C60H109N5O4	Unannotated	Unmapped	Unmapped	Unmapped	0	203178	34156	22248	796848	740358	662118	307598
60.966	880.761	Theoretical chemical formula	C54H94N4O4	Unannotated	Unmapped	Unmapped	Unmapped	1026138	0	0	2216	1922350	2752	0	0
60.211	681.567	Theoretical chemical formula	C41H78O7	Unannotated	Unmapped	Unmapped	Unmapped	2574	2224	378	288	8670	10772	12798	7824
60.693	908.793	Theoretical chemical formula	C56H98N4O4	Unannotated	Unmapped	Unmapped	Unmapped	1731690	2600	6442	1506	0	6336	0	0
60.674	978.871	Theoretical chemical formula	C61H111N5O4	Unannotated	Unmapped	Unmapped	Unmapped	312426	167762	6694	0	0	0	0	0
60.556	950.839	Theoretical chemical formula	C59H107N5O4	Unannotated	Unmapped	Unmapped	Unmapped	260762	0	15596	3622	0	6918	0	208692
60.532	964.856	Theoretical chemical formula	C61H105N9	Unannotated	Unmapped	Unmapped	Unmapped	424676	2290	1170	568	0	3050	3622	3346
60.518	607.567	Theoretical chemical formula	C39H76O5	Unannotated	Unmapped	Unmapped	Unmapped	0	462008	135002	137276	158786	0	0	0
60.51	787.546	Theoretical chemical formula	C38H76N8O7S	Unannotated	Unmapped	Unmapped	Unmapped	0	0	1968	768	0	0	660	614
60.463	978.836	Theoretical chemical formula	C61H103N9O	Unannotated	Unmapped	Unmapped	Unmapped	0	45332	9430	7202	167924	144174	167724	76474
58.286	705.502	Theoretical chemical formula	C44H68N2O3S	Unannotated	Unmapped	Unmapped	Unmapped	74278	28624	7702	6436	133260	102256	91756	43480
58.208	870.656	Theoretical chemical formula	C74H40N41O10PS2	Unannotated	Unmapped	Unmapped	Unmapped	262534	11990	1636	1324	1158	1138	35214	6864
56.144	976.696	Theoretical chemical formula	C54H97N5O6S2	Unannotated	Unmapped	Unmapped	Unmapped	70756	21558	1204	1278	0	0	11328	6850
56.529	1020.85	Theoretical chemical formula	C61H110N7O3P	Unannotated	Unmapped	Unmapped	Unmapped	16480	39860	7940	2666	179486	147390	153076	68132
56.902	645.543	Theoretical chemical formula	C30H68N12OS	Unannotated	Unmapped	Unmapped	Unmapped	8206	10234	1996	3426	92678	69688	77772	41314
56.9	679.552	Theoretical chemical formula	C41H76O7	Unannotated	Unmapped	Unmapped	Unmapped	26506	31424	5740	816	238802	220358	0	103876
56.855	801.564	Theoretical chemical formula	C40H74N12O3S	Unannotated	Unmapped	Unmapped	Unmapped	0	0	22750	29086	0	0	624	2052
56.728	579.535	Theoretical chemical formula	C38H68N4O	Unannotated	Unmapped	Unmapped	Unmapped	0	362120	98512	95474	93350	114130	90086	105754
56.676	958.711	Theoretical chemical formula	C95H69N21O21P2S	Unannotated	Unmapped	Unmapped	Unmapped	0	696176	11230	8318	0	0	249418	111222
56.538	950.804	Theoretical chemical formula	C59H96N8O	Unannotated	Unmapped	Unmapped	Unmapped	985020	415160	12378	7432	0	27684	1626570	749006
56.534	936.698	Theoretical chemical formula	C97H198N8O20P2S	Unannotated	Unmapped	Unmapped	Unmapped	1117092	431442	1822	1284	0	2238	0	11896
56.52	617.552	Theoretical chemical formula	C41H68N4	Unannotated	Unmapped	Unmapped	Unmapped	2288	0	0	73888	26152	2303896	11824	634652
56.937	1003.66	Theoretical chemical formula	C53H89N12O3PS	Unannotated	Unmapped	Unmapped	Unmapped	894	1574	1052	0	0	0	0	4752
56.48	679.552	Theoretical chemical formula	C41H76O7	Unannotated	Unmapped	Unmapped	Unmapped	23112	11580	204	7906	706	38242	179458	0
56.373	1292.1	Theoretical chemical formula	C81H147N2O7P	Unannotated	Unmapped	Unmapped	Unmapped	0	0	792	0	1144	520174	650152	349384
56.318	1034.9	Theoretical chemical formula	C64H115N5O5	Unannotated	Unmapped	Unmapped	Unmapped	226284	11038	1558	1182	0	31846	424596	1260
56.318	1003.66	Theoretical chemical formula	C49H97N8O7PS2	Unannotated	Unmapped	Unmapped	Unmapped	8248	2474	880	752	0	0	1592	5984
56.302	722.668	Theoretical chemical formula	C46H83N5O	Unannotated	Unmapped	Unmapped	Unmapped	0	14064	4436	4766	0	122872	13672	0
56.194	1020.88	Theoretical chemical formula	C63H113N5O5	Unannotated	Unmapped	Unmapped	Unmapped	159740	4904	11050	672	0	12188	0	6364
56.18	719.518	Theoretical chemical formula	C24H67N18O3PS	Unannotated	Unmapped	Unmapped	Unmapped	0	0	0	2664	10404	33688	55606	33828
56.914	299.258	Theoretical chemical formula	C18H36O3	Unannotated	Unmapped	Unmapped	Unmapped	1038	0	2572	1000	1684	1696	2668	3094
56.949	787.549	Theoretical chemical formula	C40H73N10O4P	Unannotated	Unmapped	Unmapped	Unmapped	0	0	125672	88344	0	336	5568	3522
58.176	792.607	Theoretical chemical formula	C49H81N3O3S	Unannotated	Unmapped	Unmapped	Unmapped	0	51476	12710	7746	200840	167932	174296	79296
57.301	806.622	Theoretical chemical formula	C50H83N3O3S	Unannotated	Unmapped	Unmapped	Unmapped	262000	0	11282	6690	0	59898	228042	34178
58.094	631.566	Theoretical chemical formula	C41H74O4	Unannotated	Unmapped	Unmapped	Unmapped	157432	2178	2370	1960	0	8622	0	7068
57.854	981.733	Theoretical chemical formula	C97H77N15O31S	Unannotated	Unmapped	Unmapped	Unmapped	288986	21104	1366	1026	0	770	40758	9450
57.762	914.685	Theoretical chemical formula	C86H63N17O30S	Unannotated	Unmapped	Unmapped	Unmapped	0	299044	4930	3112	1362	0	102532	51026
57.55	892.672	Theoretical chemical formula	C101H186N6O16P2	Unannotated	Unmapped	Unmapped	Unmapped	425040	10738	2162	1728	1272	944	60392	5608
57.399	1003.66	Theoretical chemical formula	C54H92N4O13	Unannotated	Unmapped	Unmapped	Unmapped	1320	728	2254	858	0	0	1926	1994
57.329	955.759	Theoretical chemical formula	C59H102O9	Unannotated	Unmapped	Unmapped	Unmapped	5158	137694	31716	15192	530598	445718	524550	260384
57.327	792.607	Theoretical chemical formula	C49H81N3O3S	Unannotated	Unmapped	Unmapped	Unmapped	104442	14976	5486	3108	0	41992	118920	24888
57.299	950.804	Theoretical chemical formula	C58H103N5O5	Unannotated	Unmapped	Unmapped	Unmapped	9272	396854	86948	62358	1759410	1520178	1624034	741326
56.982	367.245	Theoretical chemical formula	C16H36N2O7	Unannotated	Unmapped	Unmapped	Unmapped	674	764	654	418	806	362	962	652
57.293	787.548	Theoretical chemical formula	C46H80N2O4S2	Unannotated	Unmapped	Unmapped	Unmapped	0	0	26748	9874	0	0	4222	3092
57.181	299.258	Theoretical chemical formula	C14H32N6O	Unannotated	Unmapped	Unmapped	Unmapped	1222	2294	0	2320	0	0	0	2828
57.174	936.698	Theoretical chemical formula	C91H184N22O17S	Unannotated	Unmapped	Unmapped	Unmapped	0	491164	6134	3676	0	0	172374	77556
57.147	914.685	Theoretical chemical formula	C90H65N17O23P2S	Unannotated	Unmapped	Unmapped	Unmapped	667516	17152	1920	1684	0	0	0	9876
57.139	605.551	Theoretical chemical formula	C39H72O4	Unannotated	Unmapped	Unmapped	Unmapped	9492	7120	5144	1050	96824	5498	26704	23888
57.062	1034.9	Theoretical chemical formula	C64H115N5O5	Unannotated	Unmapped	Unmapped	Unmapped	0	130324	21388	8946	496300	458928	379532	198926
56.988	1020.88	Theoretical chemical formula	C63H113N5O5	Unannotated	Unmapped	Unmapped	Unmapped	0	78650	13160	9992	317324	288154	289448	129894
36.997	1268.96	Theoretical chemical formula	C60H117N25O3S	Unannotated	Unmapped	Unmapped	Unmapped	24482	483570	0	454	0	0	175632	73894
36.086	1268.96	Theoretical chemical formula	C60H117N25O3S	Unannotated	Unmapped	Unmapped	Unmapped	1068202	0	684	518	1004	0	0	1126
36.875	954.762	Theoretical chemical formula	C56H99N5O7	Unannotated	Unmapped	Unmapped	Unmapped	243810	85906	1178	1416	21028	2086	61602	2194
14.352	695.413	Theoretical chemical formula	C37H54N6O7	Unannotated	Unmapped	Unmapped	Unmapped	10426	13662	8118	6478	2276	1780	5654	4594
12.48	297.243	Theoretical chemical formula	C18H34O3	Unannotated	Unmapped	Unmapped	Unmapped	2530	3260	2288	2510	6534	5392	5222	3578
12.757	1066.74	Theoretical chemical formula	C60H96N4O11	Unannotated	Unmapped	Unmapped	Unmapped	2052138	772278	1534	878	11662	8392	4914	2286
12.866	698.521	Theoretical chemical formula	C40H67N5O5	Unannotated	Unmapped	Unmapped	Unmapped	259732	101486	7202	5110	8176	6030	54838	26110
13.122	1052.73	Theoretical chemical formula	C52H97N11O9S	Unannotated	Unmapped	Unmapped	Unmapped	517106	183272	6030	3680	11830	7886	94310	41930
13.148	868.606	Theoretical chemical formula	C43H81N9O7S	Unannotated	Unmapped	Unmapped	Unmapped	288610	100364	3594	1736	11028	1814	24392	3242
13.237	1029.69	Theoretical chemical formula	C49H88N16O6S	Unannotated	Unmapped	Unmapped	Unmapped	202362	38780	2540	1538	1602	1430	19568	7596
13.394	1024.73	Theoretical chemical formula	C58H107NO7P2S	Unannotated	Unmapped	Unmapped	Unmapped	773082	274010	7838	5128	9834	6478	68952	32978
13.419	1066.74	Theoretical chemical formula	C60H109NO8P2S	Unannotated	Unmapped	Unmapped	Unmapped	2132704	792916	3004	1680	11402	8756	5856	4690
13.443	739.411	Theoretical chemical formula	C25H56N16O8S	Unannotated	Unmapped	Unmapped	Unmapped	13522	10856	2104	1634	0	0	406	0
13.47	1071.7	Theoretical chemical formula	C57H104N2O10P2S	Unannotated	Unmapped	Unmapped	Unmapped	443638	220510	814	1032	3528	1764	2222	0
13.651	1093.7	Theoretical chemical formula	C57H94N10O11	Unannotated	Unmapped	Unmapped	Unmapped	12290	18944	188	278	0	334	230	0
13.964	696.526	Theoretical chemical formula	C34H69N11S2	Unannotated	Unmapped	Unmapped	Unmapped	277482	106024	2654	7296	3654	2722	5394	2254
14.294	866.549	Theoretical chemical formula	C35H63N25S	Unannotated	Unmapped	Unmapped	Unmapped	158580	82686	2580	1582	0	1302	11070	1360
14.315	852.62	Theoretical chemical formula	C48H85NO11	Unannotated	Unmapped	Unmapped	Unmapped	65486	23226	5634	2900	86084	36574	94422	39248
14.378	652.499	Theoretical chemical formula	C31H61N11O4	Unannotated	Unmapped	Unmapped	Unmapped	374534	117608	15728	10282	3302	3212	7814	5494
12.323	725.484	Theoretical chemical formula	C30H62N16O3S	Unannotated	Unmapped	Unmapped	Unmapped	20580	24036	626	1410	1550	1920	10980	5648
14.54	680.494	Theoretical chemical formula	C31H75N3O6P2S	Unannotated	Unmapped	Unmapped	Unmapped	130424	85820	5162	3236	1698	0	5014	2536
14.675	1052.76	Theoretical chemical formula	C60H101N5O10	Unannotated	Unmapped	Unmapped	Unmapped	486360	183738	5676	2800	4026	3004	4634	0
14.71	608.473	Theoretical chemical formula	C32H65NO9	Unannotated	Unmapped	Unmapped	Unmapped	417410	155270	13276	1524	3572	2518	6814	5682
14.714	512.376	Theoretical chemical formula	C55H92N16O4	Unannotated	Unmapped	Unmapped	Unmapped	888420	425946	13632	7130	33186	25544	285268	140964
14.818	1076.8	Theoretical chemical formula	C63H105N5O9	Unannotated	Unmapped	Unmapped	Unmapped	1597378	664530	24060	8824	49900	29496	368044	168748
14.824	1090.81	Theoretical chemical formula	C64H117NO6P2S	Unannotated	Unmapped	Unmapped	Unmapped	2142616	914516	38926	13590	79170	19820	533950	206510
14.829	1062.78	Theoretical chemical formula	C61H107NO13	Unannotated	Unmapped	Unmapped	Unmapped	249164	109704	5010	3338	7132	5146	61880	28254
14.841	1027.65	Theoretical chemical formula	C56H99O10PS2	Unannotated	Unmapped	Unmapped	Unmapped	258100	147432	6380	4808	12730	6898	136686	65358
14.895	1112.78	Theoretical chemical formula	C55H105N11O10S	Unannotated	Unmapped	Unmapped	Unmapped	371890	146692	1040	530	13618	9890	1438	2028
14.923	1006.72	Theoretical chemical formula	C60H97N2O5PS	Unannotated	Unmapped	Unmapped	Unmapped	13800000	5895714	224922	159896	477830	338302	3901554	1786234
14.965	636.468	Theoretical chemical formula	C38H61N5OS	Unannotated	Unmapped	Unmapped	Unmapped	148196	101312	2960	2678	0	0	2340	2324
15.006	958.668	Theoretical chemical formula	C48H95NO17	Unannotated	Unmapped	Unmapped	Unmapped	196332	77808	12770	5586	1042	706	42122	11360
15.013	564.447	Theoretical chemical formula	C30H61NO8	Unannotated	Unmapped	Unmapped	Unmapped	487634	161914	11502	1484	4278	2296	7822	5112
15.196	1033.68	Theoretical chemical formula	C58H98O15	Unannotated	Unmapped	Unmapped	Unmapped	78152	103588	1212	4996	4666	4188	58396	21598
12.415	1084.75	Theoretical chemical formula	C60H101N5O12	Unannotated	Unmapped	Unmapped	Unmapped	409410	147578	0	0	2372	682	2930	3286
12.314	339.2	Theoretical chemical formula	C19H32O3S	Unannotated	Unmapped	Unmapped	Unmapped	318470	422886	140292	238486	208620	368530	436796	280146
15.362	914.642	Theoretical chemical formula	C46H91NO16	Unannotated	Unmapped	Unmapped	Unmapped	195564	90564	7928	4748	0	1184	44624	19040
11.799	1126.76	Theoretical chemical formula	C55H103N11O11S	Unannotated	Unmapped	Unmapped	Unmapped	318400	118546	580	0	594	1096	1858	998
11.303	670.417	Theoretical chemical formula	C37H67NOS4	Unannotated	Unmapped	Unmapped	Unmapped	140182	151480	47134	37994	95656	57056	57294	52512
11.334	522.436	Theoretical chemical formula	C28H59NO7	Unannotated	Unmapped	Unmapped	Unmapped	92432	100474	62274	67866	97158	98876	84856	76480
11.34	344.226	Theoretical chemical formula	C11H33N7OS2	Unannotated	Unmapped	Unmapped	Unmapped	597302	605592	200706	169150	389450	256876	260638	221324
11.352	529.44	Theoretical chemical formula	C30H60N2O3S	Unannotated	Unmapped	Unmapped	Unmapped	116356	153662	143848	121874	150984	166068	154266	119934
11.357	515.424	Theoretical chemical formula	C29H58N2O3S	Unannotated	Unmapped	Unmapped	Unmapped	105094	135584	130650	117662	133074	150618	136150	113120
11.382	738.49	Theoretical chemical formula	C68H21N7O31P2	Unannotated	Unmapped	Unmapped	Unmapped	10788	4440	103288	70428	0	0	71798	30774
11.445	293.179	Theoretical chemical formula	C14H30O4S	Unannotated	Unmapped	Unmapped	Unmapped	28476	26016	4076	2948	5864	4000	5376	4472
11.481	455.142	Theoretical chemical formula	C18H32O9S2	Unannotated	Unmapped	Unmapped	Unmapped	2568	4028	2330	1874	2434	2952	4570	2596
11.483	393.172	Theoretical chemical formula	C17H26N6O3S	Unannotated	Unmapped	Unmapped	Unmapped	16666	20174	14838	32278	16412	21182	34606	15498
11.5	651.375	Theoretical chemical formula	C36H60O6S2	Unannotated	Unmapped	Unmapped	Unmapped	9006	60874	6172	17296	9864	41464	45782	22014
11.544	519.365	Theoretical chemical formula	C53H108N4O10P2S	Unannotated	Unmapped	Unmapped	Unmapped	579052	256574	11718	6688	18830	13372	180760	77488
11.661	1090.78	Theoretical chemical formula	C53H95N21O2S	Unannotated	Unmapped	Unmapped	Unmapped	325020	145724	4920	4872	14992	8448	100488	35480
11.666	1104.79	Theoretical chemical formula	C57H105N11O8S	Unannotated	Unmapped	Unmapped	Unmapped	436214	172520	6480	4496	23898	10832	118858	38912
11.688	1020.7	Theoretical chemical formula	C58H100O7P2S	Unannotated	Unmapped	Unmapped	Unmapped	3711956	1479774	51622	37494	122840	82600	1015214	450208
11.847	1047.66	Theoretical chemical formula	C53H93N8O11P	Unannotated	Unmapped	Unmapped	Unmapped	17948	23636	828	844	712	1214	12810	4746
12.215	1024.73	Theoretical chemical formula	C57H101NO14	Unannotated	Unmapped	Unmapped	Unmapped	832618	275338	8730	6542	12382	7792	85720	35718
11.935	639.486	Theoretical chemical formula	C37H66O8	Unannotated	Unmapped	Unmapped	Unmapped	0	0	0	0	1786	0	2680	0
11.939	594.494	Theoretical chemical formula	C32H67NO8	Unannotated	Unmapped	Unmapped	Unmapped	123670	122610	86212	11056	126168	114090	112394	96114
11.998	383.211	Theoretical chemical formula	C19H33N2O4P	Unannotated	Unmapped	Unmapped	Unmapped	0	0	534	0	0	0	488	0
12.001	937.738	Theoretical chemical formula	C44H102N6O14	Unannotated	Unmapped	Unmapped	Unmapped	0	0	0	0	0	0	0	0
12.013	683.477	Theoretical chemical formula	C30H69N8O5PS	Unannotated	Unmapped	Unmapped	Unmapped	0	0	0	0	0	0	0	0
12.019	599.525	Theoretical chemical formula	C30H73N4O5P	Unannotated	Unmapped	Unmapped	Unmapped	0	0	0	0	0	0	0	0
12.021	621.507	Theoretical chemical formula	C34H66N6O4	Unannotated	Unmapped	Unmapped	Unmapped	0	0	0	0	0	0	0	0
12.038	367.245	Theoretical chemical formula	C17H32N6O3	Unannotated	Unmapped	Unmapped	Unmapped	644	1140	574	714	5978	3594	5164	3490
12.078	358.242	Theoretical chemical formula	C12H35N7OS2	Unannotated	Unmapped	Unmapped	Unmapped	139842	115862	37248	27918	142362	48382	79710	43814
12.085	782.614	Theoretical chemical formula	C45H83NO9	Unannotated	Unmapped	Unmapped	Unmapped	388628	178600	8048	2070	12838	8924	98596	32078
12.086	768.599	Theoretical chemical formula	C44H81NO9	Unannotated	Unmapped	Unmapped	Unmapped	287928	133682	7430	5128	12484	8306	81388	26764
12.088	725.396	Theoretical chemical formula	C31H64N6O7P2S	Unannotated	Unmapped	Unmapped	Unmapped	24350	15874	1982	2378	0	0	570	0
12.103	698.52	Theoretical chemical formula	C39H71NO9	Unannotated	Unmapped	Unmapped	Unmapped	3404450	1317364	65936	48438	110004	61730	825518	358046
12.178	703.476	Theoretical chemical formula	C37H62N6O7	Unannotated	Unmapped	Unmapped	Unmapped	349868	170398	17934	8234	14742	6738	121182	65528
15.343	520.421	Theoretical chemical formula	C28H57NO7	Unannotated	Unmapped	Unmapped	Unmapped	313370	119132	9576	5588	0	0	6336	3924
15.443	592.442	Theoretical chemical formula	C36H57N5S	Unannotated	Unmapped	Unmapped	Unmapped	171670	113986	3574	2796	0	1506	4442	2636
20.379	992.741	Theoretical chemical formula	C60H102N3O4PS	Unannotated	Unmapped	Unmapped	Unmapped	656632	1681268	383092	275298	6091388	4843644	6245296	3072700
19.687	992.741	Theoretical chemical formula	C58H105NO7S2	Unannotated	Unmapped	Unmapped	Unmapped	3988210	0	0	288946	0	7214	0	0
18.587	550.26	Theoretical chemical formula	C28H35N7O3S	Unannotated	Unmapped	Unmapped	Unmapped	109448	6784	1912	0	10876	13170	106882	2614
18.645	411.206	Theoretical chemical formula	C18H36O8S	Unannotated	Unmapped	Unmapped	Unmapped	428	440	320	294	1558	718	2142	714
18.647	803.544	Theoretical chemical formula	C47H74N6OS2	Unannotated	Unmapped	Unmapped	Unmapped	3969036	12972	3724	2250	4271184	1240	4376578	2544
18.675	281.248	Theoretical chemical formula	C18H34O2	Unannotated	Unmapped	Unmapped	Unmapped	3084	2868	1896	2212	9858	8380	17660	7002
18.972	1006.72	Theoretical chemical formula	C52H91N15O3S	Unannotated	Unmapped	Unmapped	Unmapped	347538	53112	1688	2066	4944	3760	14938	110330
18.979	392.083	Theoretical chemical formula	C17H18N3O4PS	Unannotated	Unmapped	Unmapped	Unmapped	38304	15784	5640	1020	117484	48092	73680	30744
19.098	865.515	Theoretical chemical formula	C43H69N12O3PS	Unannotated	Unmapped	Unmapped	Unmapped	13308	56492	8356	6812	124118	107620	115232	64312
19.132	798.589	Theoretical chemical formula	C49H75N5O4	Unannotated	Unmapped	Unmapped	Unmapped	3207700	1861896	694660	548818	4879682	4425290	4707072	3012872
19.188	803.544	Theoretical chemical formula	C54H74O3S	Unannotated	Unmapped	Unmapped	Unmapped	564640	2965724	2210254	1992734	4260274	4148930	4328260	4346654
19.189	475.237	Theoretical chemical formula	C22H39N2O5PS	Unannotated	Unmapped	Unmapped	Unmapped	11768	25320	18224	12408	25538	24914	30648	27654
19.228	391.286	Theoretical chemical formula	C15H43N4O3PS	Unannotated	Unmapped	Unmapped	Unmapped	2361894	42000000	12500000	9929600	77800000	76400000	77400000	61200000
19.23	550.259	Theoretical chemical formula	C35H35NO5	Unannotated	Unmapped	Unmapped	Unmapped	29334	46190	17292	7680	75816	107518	11816	176640
19.282	413.267	Theoretical chemical formula	C19H41O7P	Unannotated	Unmapped	Unmapped	Unmapped	374442	1044054	884276	787838	1113642	1344240	1441114	1523980
19.515	783.575	Theoretical chemical formula	C48H78O8	Unannotated	Unmapped	Unmapped	Unmapped	25332	864688	11032	8936	4528	762	4980	6190
19.777	1076.84	Theoretical chemical formula	C58H105N15O2S	Unannotated	Unmapped	Unmapped	Unmapped	280806	151936	1278	0	339308	0	474864	0
18.354	381.297	Theoretical chemical formula	C19H36N6O2	Unannotated	Unmapped	Unmapped	Unmapped	154480	100858	47074	11382	22352	10330	31454	52712
19.784	803.545	Theoretical chemical formula	C47H66N10O2	Unannotated	Unmapped	Unmapped	Unmapped	316984	0	0	0	1737002	4096110	1490384	0
19.881	798.59	Theoretical chemical formula	C49H75N5O4	Unannotated	Unmapped	Unmapped	Unmapped	57392	0	6120	0	750392	4437634	454766	120938
19.922	1062.82	Theoretical chemical formula	C56H107N11O6S	Unannotated	Unmapped	Unmapped	Unmapped	163024	0	31810	802	181776	0	268766	139502
19.978	505.387	Theoretical chemical formula	C48H94N22OS	Unannotated	Unmapped	Unmapped	Unmapped	15518	44114	11516	9238	123322	122520	157656	92216
20.019	997.697	Theoretical chemical formula	C59H96O12	Unannotated	Unmapped	Unmapped	Unmapped	447662	0	30162	23614	450290	65460	591598	350808
20.093	550.259	Theoretical chemical formula	C28H35N7O3S	Unannotated	Unmapped	Unmapped	Unmapped	19990	1400	3912	1350	144968	8878	8874	4480
20.145	798.589	Theoretical chemical formula	C48H79NO8	Unannotated	Unmapped	Unmapped	Unmapped	37958	29380	3746	12406	224286	53030	206658	51058
20.176	1013.67	Theoretical chemical formula	C56H101O9PS2	Unannotated	Unmapped	Unmapped	Unmapped	58350	46708	7260	5530	127450	19464	164484	60770
20.196	665.128	Theoretical chemical formula	C90H179N33O11P2S	Unannotated	Unmapped	Unmapped	Unmapped	1642	1904	88032	64620	0	0	61400	30556
20.232	803.544	Theoretical chemical formula	C46H70N6O6	Unannotated	Unmapped	Unmapped	Unmapped	208852	92326	26610	35858	630698	4099932	1313696	567516
20.289	650.452	Theoretical chemical formula	C94H162N39O5P	Unannotated	Unmapped	Unmapped	Unmapped	5892	2270	87362	22946	1230	0	58692	27514
20.319	1076.84	Theoretical chemical formula	C64H109N5O8	Unannotated	Unmapped	Unmapped	Unmapped	29356	150220	48810	27168	522296	359884	649602	260854
20.339	1062.82	Theoretical chemical formula	C63H107N5O8	Unannotated	Unmapped	Unmapped	Unmapped	21746	98678	34524	18374	296574	202774	383050	158828
20.348	997.696	Theoretical chemical formula	C59H96O12	Unannotated	Unmapped	Unmapped	Unmapped	345202	293618	62892	0	744278	594856	893304	517580
18.359	323.256	Theoretical chemical formula	C16H30N6O	Unannotated	Unmapped	Unmapped	Unmapped	44626	7650	3204	2630	2662	3992	5008	5214
18.347	283.263	Theoretical chemical formula	C14H30N6	Unannotated	Unmapped	Unmapped	Unmapped	6104	8988	7252	6230	9998	7476	9696	15414
15.56	870.615	Theoretical chemical formula	C44H87NO15	Unannotated	Unmapped	Unmapped	Unmapped	194762	90596	4894	2290	1662	1282	40202	13154
17.184	1079.72	Theoretical chemical formula	C55H101N8O11P	Unannotated	Unmapped	Unmapped	Unmapped	13062	18204	0	0	4878	5390	366	0
15.637	677.403	Theoretical chemical formula	C31H55N10O5P	Unannotated	Unmapped	Unmapped	Unmapped	1028	2914	11716	5450	0	0	2512	2540
15.697	548.417	Theoretical chemical formula	C30H53N5O4	Unannotated	Unmapped	Unmapped	Unmapped	161364	24756	3938	2680	0	0	4286	0
15.709	826.59	Theoretical chemical formula	C43H79N5O10	Unannotated	Unmapped	Unmapped	Unmapped	162278	2642	2704	1976	0	0	28024	10022
15.709	830.621	Theoretical chemical formula	C43H83N5O10	Unannotated	Unmapped	Unmapped	Unmapped	142648	65102	5172	2162	1114	650	30194	11512
15.802	1010.75	Theoretical chemical formula	C57H103NO13	Unannotated	Unmapped	Unmapped	Unmapped	1381368	488470	14966	7862	79970	9830	182882	73292
15.873	1015.71	Theoretical chemical formula	C63H100O6P2	Unannotated	Unmapped	Unmapped	Unmapped	367344	147114	3056	3812	18910	6196	44032	19376
15.941	786.595	Theoretical chemical formula	C31H71N21OS	Unannotated	Unmapped	Unmapped	Unmapped	134568	2986	1700	1630	0	1086	26168	1268
16.093	1006.72	Theoretical chemical formula	C53H100N9O3PS2	Unannotated	Unmapped	Unmapped	Unmapped	267656	418228	13098	9212	32618	17776	29448	110148
16.165	279.233	Theoretical chemical formula	C18H32O2	Unannotated	Unmapped	Unmapped	Unmapped	166	232	474	464	1788	1880	2136	944
16.197	1037.71	Theoretical chemical formula	C47H100N12O9P2	Unannotated	Unmapped	Unmapped	Unmapped	13018	15154	300	1150	1748	1398	5314	2296
16.742	1052.76	Theoretical chemical formula	C60H98N4O10	Unannotated	Unmapped	Unmapped	Unmapped	2045774	739384	4812	2714	368076	246732	10834	5764
17	689.497	Theoretical chemical formula	C37H64N6O6	Unannotated	Unmapped	Unmapped	Unmapped	212648	92024	2910	3950	20294	7664	52152	10738
17.047	1038.75	Theoretical chemical formula	C62H105NO7P2	Unannotated	Unmapped	Unmapped	Unmapped	841678	296904	7044	3792	87314	17692	0	73402
17.08	1043.7	Theoretical chemical formula	C60H98O14	Unannotated	Unmapped	Unmapped	Unmapped	211348	59572	2890	1286	9376	5126	34314	12902
17.305	399.251	Theoretical chemical formula	C18H39O7P	Unannotated	Unmapped	Unmapped	Unmapped	39278	57988	39200	36006	189258	133698	150832	99414
18.162	1057.72	Theoretical chemical formula	C57H101N8O4PS2	Unannotated	Unmapped	Unmapped	Unmapped	102376	0	0	0	75986	0	4120	0
17.327	684.542	Theoretical chemical formula	C39H73NO8	Unannotated	Unmapped	Unmapped	Unmapped	747718	240016	26674	10858	176656	115762	271752	109266
17.408	689.496	Theoretical chemical formula	C37H64N6O6	Unannotated	Unmapped	Unmapped	Unmapped	0	0	8212	5270	54150	14460	98054	44162
17.429	990.725	Theoretical chemical formula	C49H108N5O6PS3	Unannotated	Unmapped	Unmapped	Unmapped	12976	17802	4844	2222	92274	60228	104188	41840
17.441	1010.75	Theoretical chemical formula	C58H109NO6P2S	Unannotated	Unmapped	Unmapped	Unmapped	1242674	0	4174	2840	27712	6908	130632	11008
17.467	1038.75	Theoretical chemical formula	C53H95N15O4S	Unannotated	Unmapped	Unmapped	Unmapped	0	284236	10090	7558	0	31848	192012	0
17.578	1006.72	Theoretical chemical formula	C54H99N7O6S2	Unannotated	Unmapped	Unmapped	Unmapped	171430	57736	1856	1502	10612	6028	256202	13958
17.735	711.504	Theoretical chemical formula	C30H64N16O2S	Unannotated	Unmapped	Unmapped	Unmapped	5416	5612	782	706	1412	932	6050	2216
17.757	1015.71	Theoretical chemical formula	C59H98O13	Unannotated	Unmapped	Unmapped	Unmapped	401804	139046	2706	1126	10782	1542	48506	13344
17.891	1057.72	Theoretical chemical formula	C57H106N2O9P2S	Unannotated	Unmapped	Unmapped	Unmapped	272618	102250	1286	1090	66238	38906	3176	1066
17.917	442.389	Theoretical chemical formula	C26H51NO4	Unannotated	Unmapped	Unmapped	Unmapped	412568	145428	2654	806	20386	11360	14966	6494
18.021	1010.75	Theoretical chemical formula	C55H91N15O3	Unannotated	Unmapped	Unmapped	Unmapped	0	397034	12544	8834	24602	29092	126072	54138
18.072	1006.72	Theoretical chemical formula	C58H103NO8S2	Unannotated	Unmapped	Unmapped	Unmapped	233448	71460	1420	1970	24902	6354	529176	197904
18.131	1052.76	Theoretical chemical formula	C60H101N5O10	Unannotated	Unmapped	Unmapped	Unmapped	0	363090	3038	1638	376612	254884	7430	4056
18.138	739.607	Theoretical chemical formula	C41H74N10O2	Unannotated	Unmapped	Unmapped	Unmapped	20960	7274	1706	1644	1472	752	1986	1278
11.301	760.504	Theoretical chemical formula	C61H13N27O20P2S	Unannotated	Unmapped	Unmapped	Unmapped	0	0	106554	76822	0	0	81424	37008
11.216	311.168	Theoretical chemical formula	C17H28O3S	Unannotated	Unmapped	Unmapped	Unmapped	24064	174448	28152	38306	65420	113562	280802	56796
11.214	782.517	Theoretical chemical formula	C64H13N31O17P2S	Unannotated	Unmapped	Unmapped	Unmapped	7076	2956	94534	76462	0	0	88836	34574
8.33	557.011	Theoretical chemical formula	C70H151N13O25P2S	Unannotated	Unmapped	Unmapped	Unmapped	400	1006	0	416	586	602	400346	205082
8.329	498.31	Theoretical chemical formula	C61H139N9O25P2S	Unannotated	Unmapped	Unmapped	Unmapped	3508	5630	0	0	0	0	306358	165676
8.329	507.31	Theoretical chemical formula	C60H134N12O29S	Unannotated	Unmapped	Unmapped	Unmapped	75492	45826	0	5634	16252	16896	493266	266284
8.329	512.985	Theoretical chemical formula	C68H22N2O38P2	Unannotated	Unmapped	Unmapped	Unmapped	646	0	0	0	882	0	384866	223676
8.329	527.661	Theoretical chemical formula	C64H22N12O33P2S	Unannotated	Unmapped	Unmapped	Unmapped	1362	416	220	0	596	0	448700	240326
8.329	553.831	Theoretical chemical formula	C47H95N15O10P2S	Unannotated	Unmapped	Unmapped	Unmapped	2450	2012	16428	16330	0	0	106892	55080
8.329	562.343	Theoretical chemical formula	C43H94N22O8P2S	Unannotated	Unmapped	Unmapped	Unmapped	15842	8544	50266	45482	8178	9292	280792	153748
8.329	575.844	Theoretical chemical formula	C59H90N15O8P	Unannotated	Unmapped	Unmapped	Unmapped	0	0	5558	5824	2060	0	107016	53284
8.329	597.857	Theoretical chemical formula	C60H98N11O13P	Unannotated	Unmapped	Unmapped	Unmapped	0	0	1046	2924	0	0	124006	59988
8.329	606.369	Theoretical chemical formula	C47H102N22O10P2S	Unannotated	Unmapped	Unmapped	Unmapped	13072	7884	16216	16422	0	1914	637976	339082
8.329	628.382	Theoretical chemical formula	C49H106N22O11P2S	Unannotated	Unmapped	Unmapped	Unmapped	10622	5568	5986	912	6750	5880	787560	428792
8.329	650.395	Theoretical chemical formula	C54H133N2O20P5S	Unannotated	Unmapped	Unmapped	Unmapped	11140	6488	18260	12796	0	7332	830316	456506
8.329	672.408	Theoretical chemical formula	C53H114N22O13P2S	Unannotated	Unmapped	Unmapped	Unmapped	0	0	1512	0	5154	0	780542	433254
8.329	694.421	Theoretical chemical formula	C53H126N14O22P2S	Unannotated	Unmapped	Unmapped	Unmapped	0	1554	15502	9522	0	0	660286	372320
8.329	716.435	Theoretical chemical formula	C57H122N22O15P2S	Unannotated	Unmapped	Unmapped	Unmapped	1258	0	3728	0	6540	0	527582	317692
8.33	571.687	Theoretical chemical formula	C64H142N31O17PS2	Unannotated	Unmapped	Unmapped	Unmapped	0	320	692	0	632	0	315392	169604
8.329	477.959	Theoretical chemical formula	C66H132N2O26P2	Unannotated	Unmapped	Unmapped	Unmapped	0	1820	0	0	956	1166	463648	273376
8.332	542.336	Theoretical chemical formula	C68H28N2O47	Unannotated	Unmapped	Unmapped	Unmapped	0	0	0	7328	3774	2918	454620	250964
8.332	551.336	Theoretical chemical formula	C75H27N5O37P2	Unannotated	Unmapped	Unmapped	Unmapped	0	8350	0	2764	0	1500	203590	111008
8.332	736.433	Theoretical chemical formula	C33H69NO12S2	Unannotated	Unmapped	Unmapped	Unmapped	10562	0	111514	79238	5388	5080	98910	55328
8.332	738.448	Theoretical chemical formula	C60H122N26O12P2S	Unannotated	Unmapped	Unmapped	Unmapped	1362	0	0	0	3474	0	428730	239734
8.335	483.635	Theoretical chemical formula	C57H14N8O34P2S	Unannotated	Unmapped	Unmapped	Unmapped	0	0	0	0	420	0	222406	122614
8.336	521.985	Theoretical chemical formula	C73H140N6O25P2	Unannotated	Unmapped	Unmapped	Unmapped	0	0	0	0	0	390	389194	201848
8.336	601.038	Theoretical chemical formula	C76H148N29O15P3	Unannotated	Unmapped	Unmapped	Unmapped	372	724	372	636	414	1274	140790	79196
8.337	604.354	Theoretical chemical formula	C25H37N19	Unannotated	Unmapped	Unmapped	Unmapped	19602	8308	76796	58914	11378	8990	46836	29818
8.34	536.661	Theoretical chemical formula	C63H15N21O28P2S	Unannotated	Unmapped	Unmapped	Unmapped	0	0	0	0	0	0	295580	154742
8.346	486.959	Theoretical chemical formula	C13H13O14P3	Unannotated	Unmapped	Unmapped	Unmapped	0	0	0	0	0	0	0	0
8.354	851.449	Theoretical chemical formula	C34H74N6O12P2S	Unannotated	Unmapped	Unmapped	Unmapped	0	0	1734	2692	0	732	3884	2342
8.358	807.422	Theoretical chemical formula	C32H70N6O11P2S	Unannotated	Unmapped	Unmapped	Unmapped	0	0	3518	3914	608	716	4232	3300
8.359	763.396	Theoretical chemical formula	C30H66N6O10P2S	Unannotated	Unmapped	Unmapped	Unmapped	0	742	4422	4412	696	892	4456	1940
8.361	895.475	Theoretical chemical formula	C37H72N10O11S2	Unannotated	Unmapped	Unmapped	Unmapped	0	0	0	1560	0	0	4278	1522
8.329	492.634	Theoretical chemical formula	C59H124N22O15P2S	Unannotated	Unmapped	Unmapped	Unmapped	0	508	0	866	0	454	524968	298318
8.329	472.283	Theoretical chemical formula	C55H112N23O18P	Unannotated	Unmapped	Unmapped	Unmapped	1546	4942	3064	5998	9080	1492	304084	168252
11.125	804.53	Theoretical chemical formula	C75H29N11O30P2	Unannotated	Unmapped	Unmapped	Unmapped	0	0	76832	55874	0	0	80964	34798
8.327	404.233	Theoretical chemical formula	C31H75N4O13PS2	Unannotated	Unmapped	Unmapped	Unmapped	11564	7078	13510	10990	31410	6272	26922	16192
8.12	430.914	Theoretical chemical formula	C12H4N2O10P2S	Unannotated	Unmapped	Unmapped	Unmapped	2243634	406744	1220	965878	86902	625106	1054	25356
8.121	418.894	Theoretical chemical formula	C8H4N8O3S5	Unannotated	Unmapped	Unmapped	Unmapped	16850	13468	18612	20352	15122	15092	18612	8878
8.146	434.871	Theoretical chemical formula	C11H3O13P3	Unannotated	Unmapped	Unmapped	Unmapped	91754	84288	66218	108186	89336	74100	62936	40462
8.164	508.876	Theoretical chemical formula	C11H5N4O12P3S	Unannotated	Unmapped	Unmapped	Unmapped	702	40762	10754	17430	642	61674	65550	31262
8.177	316.947	Theoretical chemical formula	C7H4N4O7P2	Unannotated	Unmapped	Unmapped	Unmapped	0	3104	1256	388	8394	94632	390	45772
8.195	248.96	Theoretical chemical formula	C9H2N2O5S	Unannotated	Unmapped	Unmapped	Unmapped	958	83062	3040	9976	1340	100442	144202	49638
8.306	782.474	Theoretical chemical formula	C65H17N15O30P2S	Unannotated	Unmapped	Unmapped	Unmapped	0	0	11564	0	2360	0	243506	157096
8.306	804.488	Theoretical chemical formula	C68H146N12O25P2S	Unannotated	Unmapped	Unmapped	Unmapped	0	0	3658	0	0	0	177022	110986
8.321	426.246	Theoretical chemical formula	C39H78O15S2	Unannotated	Unmapped	Unmapped	Unmapped	0	6352	0	1742	3248	0	18286	7820
8.321	760.461	Theoretical chemical formula	C60H134N18O21P2S	Unannotated	Unmapped	Unmapped	Unmapped	5932	3530	1818	0	2266	1478	312166	192976
8.326	399.249	Theoretical chemical formula	C35H73N8O6PS2	Unannotated	Unmapped	Unmapped	Unmapped	14374	18174	43750	41894	44870	25796	42040	73430
8.326	496.303	Theoretical chemical formula	C44H95O19PS	Unannotated	Unmapped	Unmapped	Unmapped	11046	6706	27324	21588	6030	5792	42408	24760
8.326	584.356	Theoretical chemical formula	C45H98N22O9P2S	Unannotated	Unmapped	Unmapped	Unmapped	7898	7126	24244	27518	0	0	0	0
8.327	382.22	Theoretical chemical formula	C37H67N2O10PS	Unannotated	Unmapped	Unmapped	Unmapped	7948	0	30756	24080	0	0	37668	23278
8.327	412.746	Theoretical chemical formula	C39H74N3O11PS	Unannotated	Unmapped	Unmapped	Unmapped	3222	2328	25396	25086	1776	1638	82526	38992
8.329	463.284	Theoretical chemical formula	C55H106N26O16	Unannotated	Unmapped	Unmapped	Unmapped	0	0	4458	3740	4436	0	369204	216428
8.327	434.759	Theoretical chemical formula	C44H69N9O7S	Unannotated	Unmapped	Unmapped	Unmapped	0	0	11144	7964	0	986	69528	35740
8.327	442.933	Theoretical chemical formula	C11H9O13P3	Unannotated	Unmapped	Unmapped	Unmapped	0	0	0	0	0	0	0	0
8.327	456.772	Theoretical chemical formula	C46H73N9O8S	Unannotated	Unmapped	Unmapped	Unmapped	0	0	4934	4284	0	1356	56676	27304
8.327	465.285	Theoretical chemical formula	C63H77O4P	Unannotated	Unmapped	Unmapped	Unmapped	9562	2072	7770	2724	5156	3972	72352	38452
8.327	487.297	Theoretical chemical formula	C63H80N4OS2	Unannotated	Unmapped	Unmapped	Unmapped	11428	5948	3222	1298	4110	4460	240942	125422
8.327	509.807	Theoretical chemical formula	C48H94NO20P	Unannotated	Unmapped	Unmapped	Unmapped	0	2314	35812	35820	802	754	77854	46996
8.327	518.317	Theoretical chemical formula	C39H86N22O6P2S	Unannotated	Unmapped	Unmapped	Unmapped	16860	9358	51138	42846	12482	9358	80872	53302
8.327	531.819	Theoretical chemical formula	C49H85N13O14	Unannotated	Unmapped	Unmapped	Unmapped	0	0	28948	29476	0	0	98186	47830
8.327	652.411	Theoretical chemical formula	C25H63N7O6P2S	Unannotated	Unmapped	Unmapped	Unmapped	27156	20020	44016	36734	21544	16986	72630	44032
8.327	696.437	Theoretical chemical formula	C27H67N7O7P2S	Unannotated	Unmapped	Unmapped	Unmapped	20834	14674	28588	21142	13694	11242	73368	39564
8.327	740.463	Theoretical chemical formula	C29H71N7O8P2S	Unannotated	Unmapped	Unmapped	Unmapped	16946	9968	14964	8210	12164	9346	57754	28982
8.327	780.459	Theoretical chemical formula	C33H69N11O2S4	Unannotated	Unmapped	Unmapped	Unmapped	7134	4466	70692	59326	0	3724	94908	46768
8.327	784.49	Theoretical chemical formula	C34H73NO18	Unannotated	Unmapped	Unmapped	Unmapped	10212	6792	3240	1880	10944	5936	44138	22854
8.328	648.38	Theoretical chemical formula	C28H51N9O7	Unannotated	Unmapped	Unmapped	Unmapped	16346	9300	107666	74750	9578	9498	74850	44446
8.365	939.501	Theoretical chemical formula	C33H77N14O11PS2	Unannotated	Unmapped	Unmapped	Unmapped	0	252	0	584	0	0	3794	0
8.543	638.302	Theoretical chemical formula	C31H48N3O7PS	Unannotated	Unmapped	Unmapped	Unmapped	102522	63412	52764	62214	100508	81170	68132	41582
8.595	724.339	Theoretical chemical formula	C32H53NO17	Unannotated	Unmapped	Unmapped	Unmapped	88328	67526	54944	61512	98290	134952	74570	46036
10.716	515.425	Theoretical chemical formula	C22H58N8OS2	Unannotated	Unmapped	Unmapped	Unmapped	128810	139586	195072	140328	164172	168432	183350	153402
10.271	766.531	Theoretical chemical formula	C40H71N5O9	Unannotated	Unmapped	Unmapped	Unmapped	673686	287070	17300	18400	13804	9974	32356	14770
10.295	315.254	Theoretical chemical formula	C18H36O4	Unannotated	Unmapped	Unmapped	Unmapped	50278	61374	2362	2276	1408	1594	19558	9552
10.374	298.217	Theoretical chemical formula	C20H27NO	Unannotated	Unmapped	Unmapped	Unmapped	473452	225724	1248	1854	2112	1506	17770	8754
10.374	722.505	Theoretical chemical formula	C37H71NO12	Unannotated	Unmapped	Unmapped	Unmapped	985540	417066	22648	27892	20950	17146	40684	24362
10.388	614.447	Theoretical chemical formula	C33H64N3O3PS	Unannotated	Unmapped	Unmapped	Unmapped	519906	206958	6670	5524	6316	5042	51786	23866
10.453	678.478	Theoretical chemical formula	C35H67NO11	Unannotated	Unmapped	Unmapped	Unmapped	1177050	502330	28926	37458	28438	20156	46474	28686
10.468	570.421	Theoretical chemical formula	C28H59NO10	Unannotated	Unmapped	Unmapped	Unmapped	532420	223638	3842	3540	8176	5626	57094	21738
10.554	634.452	Theoretical chemical formula	C31H51N15	Unannotated	Unmapped	Unmapped	Unmapped	1140314	507050	29960	35996	28758	24308	55238	31614
10.577	526.395	Theoretical chemical formula	C26H55NO9	Unannotated	Unmapped	Unmapped	Unmapped	389054	157740	4012	5822	9004	8500	38890	15688
10.646	323.168	Theoretical chemical formula	C18H28O3S	Unannotated	Unmapped	Unmapped	Unmapped	13528	31366	6116	12600	11052	22468	17626	10006
10.687	642.386	Theoretical chemical formula	C34H59NO6S2	Unannotated	Unmapped	Unmapped	Unmapped	280658	236888	92268	76870	167702	112576	98404	98234
10.694	330.21	Theoretical chemical formula	C10H31N7OS2	Unannotated	Unmapped	Unmapped	Unmapped	1096310	937148	385054	343478	715372	498202	403494	390042
10.702	590.426	Theoretical chemical formula	C31H59NO9	Unannotated	Unmapped	Unmapped	Unmapped	1175384	505362	34816	36214	37538	30600	60042	35950
10.716	501.409	Theoretical chemical formula	C36H52O	Unannotated	Unmapped	Unmapped	Unmapped	110796	117710	158490	121070	138646	161396	165904	142194
10.764	273.097	Theoretical chemical formula	C12H16O7	Unannotated	Unmapped	Unmapped	Unmapped	6356	132064	4394	5932	22612	3168	3474	10526
8.614	810.376	Theoretical chemical formula	C27H47N21O7S	Unannotated	Unmapped	Unmapped	Unmapped	52680	41656	34824	40402	82254	120730	58266	42790
10.789	361.222	Theoretical chemical formula	C18H32O7	Unannotated	Unmapped	Unmapped	Unmapped	12202	205310	8186	9410	32872	4522	7284	18814
10.812	379.156	Theoretical chemical formula	C16H24N6O3S	Unannotated	Unmapped	Unmapped	Unmapped	15216	21464	8588	31620	20296	50842	34904	14012
10.821	758.542	Theoretical chemical formula	C36H80N5O5PS2	Unannotated	Unmapped	Unmapped	Unmapped	453184	177462	2454	2150	4238	2934	4408	2078
10.828	645.326	Theoretical chemical formula	C29H59O9PS2	Unannotated	Unmapped	Unmapped	Unmapped	8556	22904	4480	11508	8308	29452	23768	12000
10.83	623.344	Theoretical chemical formula	C36H53N2O3PS	Unannotated	Unmapped	Unmapped	Unmapped	14224	88022	8034	20164	10862	49688	44508	20232
10.844	1080.72	Theoretical chemical formula	C60H97N5O12	Unannotated	Unmapped	Unmapped	Unmapped	644162	236640	2306	1046	3636	4134	3792	1144
10.847	546.4	Theoretical chemical formula	C29H55NO8	Unannotated	Unmapped	Unmapped	Unmapped	1287658	528468	41994	41288	45124	32554	57272	38286
10.869	601.066	Theoretical chemical formula	C74H17N48O10PS	Unannotated	Unmapped	Unmapped	Unmapped	0	0	20362	9284	560	0	100752	43338
10.934	586.39	Theoretical chemical formula	C73H29N30O23PS	Unannotated	Unmapped	Unmapped	Unmapped	0	2812	27816	11948	2066	2306	95140	37020
10.94	848.556	Theoretical chemical formula	C65H20N39O17PS2	Unannotated	Unmapped	Unmapped	Unmapped	0	0	32486	22128	0	0	64146	23864
10.966	358.98	Theoretical chemical formula	C12H7O11P	Unannotated	Unmapped	Unmapped	Unmapped	5930	309118	11336	12064	11920	142452	6346	22560
10.969	502.374	Theoretical chemical formula	C27H51NO7	Unannotated	Unmapped	Unmapped	Unmapped	1102774	482810	35694	36148	37280	29396	50946	29908
11.005	571.715	Theoretical chemical formula	C78H166N7O28PS	Unannotated	Unmapped	Unmapped	Unmapped	0	0	37688	30666	0	568	81008	32258
11.071	826.543	Theoretical chemical formula	C76H173N2O23P5S	Unannotated	Unmapped	Unmapped	Unmapped	0	0	56106	36342	0	0	72082	31384
10.267	658.474	Theoretical chemical formula	C35H68N3O4PS	Unannotated	Unmapped	Unmapped	Unmapped	400810	165258	6360	5708	2494	0	47474	16798
10.265	500.371	Theoretical chemical formula	C27H45N7O2	Unannotated	Unmapped	Unmapped	Unmapped	418718	265752	25946	16218	90792	94312	123900	65620
10.262	399.251	Theoretical chemical formula	C18H39O7P	Unannotated	Unmapped	Unmapped	Unmapped	2186194	1278438	77092	90820	421816	405468	382140	278800
10.241	299.161	Theoretical chemical formula	C14H22N2O5	Unannotated	Unmapped	Unmapped	Unmapped	452942	238240	18028	18984	84306	83606	68728	52734
8.818	333.077	Theoretical chemical formula	C20H14O5	Unannotated	Unmapped	Unmapped	Unmapped	17726	19486	18986	19472	17780	18668	15362	21888
8.937	409.108	Theoretical chemical formula	C18H22N2O7S	Unannotated	Unmapped	Unmapped	Unmapped	20400	19768	18196	20626	19900	22650	20210	19884
9.158	502.194	Theoretical chemical formula	C24H39NO2S4	Unannotated	Unmapped	Unmapped	Unmapped	403076	300752	194602	163080	288316	260800	184636	150294
9.173	415.211	Theoretical chemical formula	C24H30O6	Unannotated	Unmapped	Unmapped	Unmapped	363716	187120	48166	49714	54708	56428	56370	50694
9.203	483.151	Theoretical chemical formula	C15H36N2O9S3	Unannotated	Unmapped	Unmapped	Unmapped	47104	42142	10562	16774	40624	29880	14680	21532
9.354	516.209	Theoretical chemical formula	C25H41NO2S4	Unannotated	Unmapped	Unmapped	Unmapped	1677820	1230156	897448	772290	1228512	1083822	825216	672936
9.359	519.296	Theoretical chemical formula	C24H39N8O3P	Unannotated	Unmapped	Unmapped	Unmapped	425678	183236	0	0	8116	9042	6228	2502
9.394	541.277	Theoretical chemical formula	C35H40O3S	Unannotated	Unmapped	Unmapped	Unmapped	61312	45012	0	0	0	0	2826	0
9.408	293.176	Theoretical chemical formula	C17H26O4	Unannotated	Unmapped	Unmapped	Unmapped	34226	44688	22582	31652	31810	29614	32640	98204
9.413	497.167	Theoretical chemical formula	C24H34O7S2	Unannotated	Unmapped	Unmapped	Unmapped	240398	177744	46684	73952	181836	141598	78664	116594
9.552	530.225	Theoretical chemical formula	C18H39N7O5S3	Unannotated	Unmapped	Unmapped	Unmapped	221828	153438	123990	95610	171276	138568	102424	81014
36.757	1107.71	Theoretical chemical formula	C56H103N2O17P	Unannotated	Unmapped	Unmapped	Unmapped	38754	100744	41600	13302	0	0	19174	38012
9.628	452.322	Theoretical chemical formula	C22H45NO8	Unannotated	Unmapped	Unmapped	Unmapped	192886	136038	63960	65216	91164	115682	100634	78594
9.696	313.238	Theoretical chemical formula	C18H34O4	Unannotated	Unmapped	Unmapped	Unmapped	16124	16072	1082	1274	1688	1744	7188	4028
9.707	624.411	Theoretical chemical formula	C34H57NO9	Unannotated	Unmapped	Unmapped	Unmapped	313146	130938	0	0	4574	3282	4436	2552
9.756	506.312	Theoretical chemical formula	C28H40O7	Unannotated	Unmapped	Unmapped	Unmapped	193606	81824	0	0	30152	11172	0	0
9.846	283.137	Theoretical chemical formula	C15H24O3S	Unannotated	Unmapped	Unmapped	Unmapped	6422	28118	5196	7062	8928	24168	9720	7174
9.927	1034.68	Theoretical chemical formula	C51H91N11O9S	Unannotated	Unmapped	Unmapped	Unmapped	348072	132068	4900	2632	11400	7620	86956	38518
9.944	270.185	Theoretical chemical formula	C18H23NO	Unannotated	Unmapped	Unmapped	Unmapped	2043550	963312	2530	1900	6930	5604	96600	38010
10.104	712.5	Theoretical chemical formula	C40H65N5O6	Unannotated	Unmapped	Unmapped	Unmapped	1200342	491244	15172	13658	33630	20766	247830	100778
10.138	270.186	Theoretical chemical formula	C18H25NO	Unannotated	Unmapped	Unmapped	Unmapped	66600	82458	472	894	0	0	5290	3058
10.164	316.195	Theoretical chemical formula	C16H29NO3S	Unannotated	Unmapped	Unmapped	Unmapped	400688	377248	102200	99386	242446	161078	143644	139126
10.167	594.401	Theoretical chemical formula	C34H59NO3S2	Unannotated	Unmapped	Unmapped	Unmapped	203358	78522	5158	0	4814	0	0	0
10.17	702.501	Theoretical chemical formula	C35H67N5O9	Unannotated	Unmapped	Unmapped	Unmapped	249324	104706	2990	4634	3570	2670	29666	11148
10.173	309.153	Theoretical chemical formula	C17H26O3S	Unannotated	Unmapped	Unmapped	Unmapped	10324	28958	6270	11858	8512	28450	18324	11878
10.181	810.558	Theoretical chemical formula	C32H67N21O2S	Unannotated	Unmapped	Unmapped	Unmapped	385866	167316	11566	13558	6304	5950	18114	9230
10.201	265.148	Theoretical chemical formula	C12H26O4S	Unannotated	Unmapped	Unmapped	Unmapped	77158	72978	7170	5602	6554	6886	5164	9462
10.202	487.394	Theoretical chemical formula	C20H54N8OS2	Unannotated	Unmapped	Unmapped	Unmapped	57594	78718	80590	80932	94332	105204	102322	84460
10.211	501.409	Theoretical chemical formula	C36H52O	Unannotated	Unmapped	Unmapped	Unmapped	66560	94098	98742	77950	105284	109980	110836	90946
20.368	1006.72	Theoretical chemical formula	C53H100N9O3PS2	Unannotated	Unmapped	Unmapped	Unmapped	264916	55670	1432	1306	20110	4390	11674	26548
9.604	511.183	Theoretical chemical formula	C24H32O12	Unannotated	Unmapped	Unmapped	Unmapped	26384	22058	8382	10710	22038	20456	10960	14008
20.447	1076.83	Theoretical chemical formula	C60H105N11O6	Unannotated	Unmapped	Unmapped	Unmapped	0	0	0	0	0	0	0	0
32.954	959.717	Theoretical chemical formula	C54H90N10O5	Unannotated	Unmapped	Unmapped	Unmapped	232156	10106	0	0	7410	2580	31562	10798
32.364	760.548	Theoretical chemical formula	C79H150N12O13P2	Unannotated	Unmapped	Unmapped	Unmapped	470708	11386	14242	6354	1770	0	92150	11706
32.457	753.556	Theoretical chemical formula	C64H25N19O29	Unannotated	Unmapped	Unmapped	Unmapped	241572	8840	2438	0	0	0	3502	3364
32.476	981.684	Theoretical chemical formula	C87H50N37O19PS	Unannotated	Unmapped	Unmapped	Unmapped	8992	10844	60938	36532	1576	0	21782	16924
32.582	803.542	Theoretical chemical formula	C39H77N6O9P	Unannotated	Unmapped	Unmapped	Unmapped	0	0	11062	34514	0	0	16002	7516
32.582	977.692	Theoretical chemical formula	C37H100N14O9P2S	Unannotated	Unmapped	Unmapped	Unmapped	3410	4520	704	794	8820	10174	16444	4790
32.604	751.543	Theoretical chemical formula	C80H28N13O14P3S	Unannotated	Unmapped	Unmapped	Unmapped	978908	3392	0	1478	0	0	26190	23522
32.615	782.56	Theoretical chemical formula	C79H33N11O24P2	Unannotated	Unmapped	Unmapped	Unmapped	0	253208	112498	23888	1542	0	172024	82972
32.64	1485.06	Theoretical chemical formula	C74H23N16O14P3S	Unannotated	Unmapped	Unmapped	Unmapped	237038	0	0	398	0	0	1156	2328
32.668	660.468	Theoretical chemical formula	C93H197N11O28P2	Unannotated	Unmapped	Unmapped	Unmapped	4532	3690	129500	101100	0	0	87698	43904
32.722	950.731	Theoretical chemical formula	C57H91N9O3	Unannotated	Unmapped	Unmapped	Unmapped	11502	19840	16230	0	95170	913642	251076	0
32.798	738.535	Theoretical chemical formula	C75H25N11O22P2	Unannotated	Unmapped	Unmapped	Unmapped	270956	26924	6406	4740	1256	0	47460	8206
32.856	773.555	Theoretical chemical formula	C70H17N31O13S2	Unannotated	Unmapped	Unmapped	Unmapped	28014	272938	5378	1240	934	0	110428	53526
32.9	978.763	Theoretical chemical formula	C52H95N15OS	Unannotated	Unmapped	Unmapped	Unmapped	44888	28718	14970	21652	103892	431376	134896	56232
32.922	645.791	Theoretical chemical formula	C81H39N50O10PS	Unannotated	Unmapped	Unmapped	Unmapped	2134	2280	124914	23212	784	0	107754	35984
33.064	731.544	Theoretical chemical formula	C61H15N33O11P2S	Unannotated	Unmapped	Unmapped	Unmapped	407468	1916	0	0	0	632	2694	1874
32.321	795.569	Theoretical chemical formula	C74H155N22O8PS3	Unannotated	Unmapped	Unmapped	Unmapped	10958	152886	3112	2120	696	0	65034	31888
33.106	803.545	Theoretical chemical formula	C33H73N16O3PS	Unannotated	Unmapped	Unmapped	Unmapped	0	0	37352	9484	0	0	8036	5308
33.141	954.762	Theoretical chemical formula	C56H99N5O7	Unannotated	Unmapped	Unmapped	Unmapped	307596	4796	2810	2070	15084	6860	74532	5070
33.211	1024.8	Theoretical chemical formula	C60H105N5O8	Unannotated	Unmapped	Unmapped	Unmapped	13378	29322	1618	692	396262	274620	0	0
33.252	729.53	Theoretical chemical formula	C74H151N6O18PS	Unannotated	Unmapped	Unmapped	Unmapped	1516236	2176	2276	0	904	698	0	12748
33.273	1441.03	Theoretical chemical formula	C69H125N29O3S	Unannotated	Unmapped	Unmapped	Unmapped	488930	0	0	0	324	486	1608	2168
33.33	760.547	Theoretical chemical formula	C79H24N13O22P	Unannotated	Unmapped	Unmapped	Unmapped	55370	166154	46206	21912	0	0	0	45350
33.425	1432.84	Theoretical chemical formula	C71H117N9O21	Unannotated	Unmapped	Unmapped	Unmapped	0	0	168184	168972	744	0	132478	79862
33.521	631.116	Theoretical chemical formula	C91H184N13O25P	Unannotated	Unmapped	Unmapped	Unmapped	1440	1624	80590	44602	452	0	70778	21970
33.545	751.543	Theoretical chemical formula	C78H36N5O22P3S	Unannotated	Unmapped	Unmapped	Unmapped	62642	415596	2472	1822	0	0	153720	86602
33.549	978.763	Theoretical chemical formula	C52H95N15OS	Unannotated	Unmapped	Unmapped	Unmapped	25752	13100	5756	5600	125166	115264	115208	21000
33.554	937.66	Theoretical chemical formula	C93H78NO33P5	Unannotated	Unmapped	Unmapped	Unmapped	4044	2458	93326	26066	828	0	16808	23108
33.63	1260.77	Theoretical chemical formula	C56H103N21O6P2S	Unannotated	Unmapped	Unmapped	Unmapped	0	874	219136	235128	0	522	176704	106676
33.637	1149.68	Theoretical chemical formula	C44H92N22O10P2	Unannotated	Unmapped	Unmapped	Unmapped	4084	5264	7006	8384	0	0	10530	4274
33.694	1485.06	Theoretical chemical formula	C62H134N33O3PS2	Unannotated	Unmapped	Unmapped	Unmapped	11968	96874	0	0	0	0	43972	12924
32.345	1034.83	Theoretical chemical formula	C61H108N7O4P	Unannotated	Unmapped	Unmapped	Unmapped	0	41830	8726	9122	13256	122882	20390	75500
32.258	804.574	Theoretical chemical formula	C77H165N12O15PS3	Unannotated	Unmapped	Unmapped	Unmapped	0	300490	248448	203800	0	0	303856	130836
30.194	983.716	Theoretical chemical formula	C56H90N10O5	Unannotated	Unmapped	Unmapped	Unmapped	0	289098	61942	48826	1016690	798742	996878	592652
31.235	804.575	Theoretical chemical formula	C80H36N13O24PS	Unannotated	Unmapped	Unmapped	Unmapped	785516	14836	26382	25650	0	0	0	22846
30.266	848.601	Theoretical chemical formula	C83H174N8O21P2S	Unannotated	Unmapped	Unmapped	Unmapped	359576	3840	888170	0	0	0	650026	21462
30.421	391.284	Theoretical chemical formula	C20H34N6O2	Unannotated	Unmapped	Unmapped	Unmapped	127974	44880	12022	11630	81114	135818	355038	76974
30.577	1005.72	Theoretical chemical formula	C56H90N14O3	Unannotated	Unmapped	Unmapped	Unmapped	12762	15642	4788	2522	38120	37500	76220	16810
30.669	870.613	Theoretical chemical formula	C84H165N20O15PS	Unannotated	Unmapped	Unmapped	Unmapped	41670	64914	1211144	914936	1396	0	812152	375562
30.821	817.582	Theoretical chemical formula	C87H163N10O13PS2	Unannotated	Unmapped	Unmapped	Unmapped	199396	25208	3768	2026	0	1198	5204	3036
30.847	826.588	Theoretical chemical formula	C80H154N26O6P2S	Unannotated	Unmapped	Unmapped	Unmapped	606784	14164	542330	40212	0	0	0	29260
30.914	1284.77	Theoretical chemical formula	C64H109N5O21	Unannotated	Unmapped	Unmapped	Unmapped	0	0	135404	134362	0	434	123086	63470
30.942	978.762	Theoretical chemical formula	C58H99N5O7	Unannotated	Unmapped	Unmapped	Unmapped	0	95978	16694	14622	300488	0	0	145036
31.017	1034.82	Theoretical chemical formula	C62H107N5O7	Unannotated	Unmapped	Unmapped	Unmapped	108880	12760	7678	1564	31432	66702	172162	13356
31.019	659.796	Theoretical chemical formula	C88H49N44O8PS3	Unannotated	Unmapped	Unmapped	Unmapped	1168	1172	16670	15260	0	180	8252	4608
31.019	914.64	Theoretical chemical formula	C81H42N33O16PS2	Unannotated	Unmapped	Unmapped	Unmapped	6732	5534	43856	0	0	0	19490	24960
31.055	992.689	Theoretical chemical formula	C53H93N5O12	Unannotated	Unmapped	Unmapped	Unmapped	429800	213232	5522	2152	0	0	66240	34886
31.139	848.6	Theoretical chemical formula	C90H48N3O32P	Unannotated	Unmapped	Unmapped	Unmapped	373634	137404	851846	683072	0	0	628274	280704
31.182	950.731	Theoretical chemical formula	C57H91N9O3	Unannotated	Unmapped	Unmapped	Unmapped	747126	3568	23050	0	0	1998	1140670	15184
31.342	955.686	Theoretical chemical formula	C55H82N14O	Unannotated	Unmapped	Unmapped	Unmapped	221854	20532	5726	2930	327738	16000	0	10030
32.233	978.761	Theoretical chemical formula	C58H99N5O7	Unannotated	Unmapped	Unmapped	Unmapped	62912	138018	29866	11134	594964	298770	590182	256400
31.378	795.57	Theoretical chemical formula	C81H154N16O12S2	Unannotated	Unmapped	Unmapped	Unmapped	386948	0	1726	0	620	1276	1792	12806
31.388	982.793	Theoretical chemical formula	C60H108N3O3PS	Unannotated	Unmapped	Unmapped	Unmapped	357188	20478	1642	1260	31678	5612	63126	6222
31.495	978.763	Theoretical chemical formula	C52H95N15OS	Unannotated	Unmapped	Unmapped	Unmapped	394932	114462	14764	10690	352354	319438	0	0
31.503	1020.81	Theoretical chemical formula	C59H110N3O8P	Unannotated	Unmapped	Unmapped	Unmapped	0	67096	7634	2336	134960	21748	129136	62248
31.676	1019.65	Theoretical chemical formula	C49H102N2O13P2S	Unannotated	Unmapped	Unmapped	Unmapped	16996	22182	828	514	0	0	7626	3374
31.691	826.587	Theoretical chemical formula	C86H49NO32P2	Unannotated	Unmapped	Unmapped	Unmapped	35868	245988	532492	402728	0	0	475710	211686
31.771	1034.82	Theoretical chemical formula	C61H111NO11	Unannotated	Unmapped	Unmapped	Unmapped	0	0	0	1582	192468	0	164952	0
31.817	782.562	Theoretical chemical formula	C75H150N22O8P2S	Unannotated	Unmapped	Unmapped	Unmapped	704694	14406	22758	16250	1398	1048	177606	13466
31.884	983.718	Theoretical chemical formula	C59H98O11	Unannotated	Unmapped	Unmapped	Unmapped	16732	44720	4958	4244	154244	29972	183478	39496
31.938	773.556	Theoretical chemical formula	C74H150N18O13S2	Unannotated	Unmapped	Unmapped	Unmapped	661720	3220	1758	1426	750	0	0	3198
32.079	950.729	Theoretical chemical formula	C58H100N3O3PS	Unannotated	Unmapped	Unmapped	Unmapped	39476	262418	59702	41750	1198754	921568	1137292	519998
32.208	982.791	Theoretical chemical formula	C47H99N17O3S	Unannotated	Unmapped	Unmapped	Unmapped	0	129794	7108	4864	0	14974	0	25460
32.21	1010.78	Theoretical chemical formula	C54H113N3O7P2S	Unannotated	Unmapped	Unmapped	Unmapped	46820	17378	3910	1136	69754	49500	70952	28930
32.221	955.685	Theoretical chemical formula	C50H82N16O3	Unannotated	Unmapped	Unmapped	Unmapped	0	87870	21550	10788	375618	254734	374890	192102
33.787	709.532	Theoretical chemical formula	C67H148N14O12P2S	Unannotated	Unmapped	Unmapped	Unmapped	599984	0	0	0	0	0	88452	3464
33.815	1401.03	Theoretical chemical formula	C65H150N5O21PS	Unannotated	Unmapped	Unmapped	Unmapped	208004	1522	638	638	0	0	38302	5414
33.922	738.534	Theoretical chemical formula	C68H137N26O7PS	Unannotated	Unmapped	Unmapped	Unmapped	69286	109002	18938	13830	0	0	32326	30286
35.877	1313.75	Theoretical chemical formula	C59H104N20O8P2S	Unannotated	Unmapped	Unmapped	Unmapped	0	718	0	126382	0	0	68676	27334
35.16	996.771	Theoretical chemical formula	C55H93N15O2	Unannotated	Unmapped	Unmapped	Unmapped	0	0	1750	2348	143968	0	6400	3286
35.162	1365.71	Theoretical chemical formula	C61H115N4O23PS2	Unannotated	Unmapped	Unmapped	Unmapped	0	0	7148	8256	0	0	4958	2416
35.26	1325.75	Theoretical chemical formula	C61H120N2O22P2S	Unannotated	Unmapped	Unmapped	Unmapped	0	0	22174	14436	0	0	7948	4918
35.271	665.506	Theoretical chemical formula	C64H136N18O6P2S	Unannotated	Unmapped	Unmapped	Unmapped	1158120	1936	0	0	950	0	9864	0
35.282	1312.98	Theoretical chemical formula	C62H121N25O4S	Unannotated	Unmapped	Unmapped	Unmapped	693898	0	0	0	570	0	2636	1450
35.436	687.518	Theoretical chemical formula	C70H23N7O23P2	Unannotated	Unmapped	Unmapped	Unmapped	14672	363736	0	0	0	1802	142272	62780
35.508	1308.95	Theoretical chemical formula	C71H139NO13P2S	Unannotated	Unmapped	Unmapped	Unmapped	1781026	1648	0	0	502	0	20650	6128
35.525	1357.01	Theoretical chemical formula	C62H130N23O6PS	Unannotated	Unmapped	Unmapped	Unmapped	0	171844	0	0	0	0	29478	0
35.533	663.491	Theoretical chemical formula	C69H135N10O11PS	Unannotated	Unmapped	Unmapped	Unmapped	2377918	7416	0	0	0	0	0	0
35.624	1107.71	Theoretical chemical formula	C48H90N20O8S	Unannotated	Unmapped	Unmapped	Unmapped	150750	0	3198	11418	258	0	1540	2642
35.647	996.774	Theoretical chemical formula	C57H102N7O5P	Unannotated	Unmapped	Unmapped	Unmapped	23664	36524	1786	1410	20684	104894	1664	2602
35.67	1352.98	Theoretical chemical formula	C67H129N15O11S	Unannotated	Unmapped	Unmapped	Unmapped	20680	559926	0	0	610	0	206426	83694
35.701	1124.73	Theoretical chemical formula	C60H103N2O12PS	Unannotated	Unmapped	Unmapped	Unmapped	1619422	9978	6546	2092	900	0	0	7036
35.719	685.503	Theoretical chemical formula	C68H131N20O6PS	Unannotated	Unmapped	Unmapped	Unmapped	0	1002032	1510	1544	1724	0	394780	181174
35.92	1098.71	Theoretical chemical formula	C49H99N11O14S	Unannotated	Unmapped	Unmapped	Unmapped	18346	88826	58718	3544	0	0	66184	40178
33.968	1413.8	Theoretical chemical formula	C55H90N44OS	Unannotated	Unmapped	Unmapped	Unmapped	0	0	38000	29860	0	0	14130	5356
36.102	643.493	Theoretical chemical formula	C72H140N2O13P2	Unannotated	Unmapped	Unmapped	Unmapped	1339004	3912	0	0	1144	0	215996	0
36.174	665.505	Theoretical chemical formula	C65H135N16O9PS	Unannotated	Unmapped	Unmapped	Unmapped	18216	468568	0	0	0	980	174906	93056
36.273	1312.98	Theoretical chemical formula	C62H121N25O4S	Unannotated	Unmapped	Unmapped	Unmapped	21910	273512	0	0	0	0	24768	45980
36.339	641.478	Theoretical chemical formula	C68H127N14O6PS	Unannotated	Unmapped	Unmapped	Unmapped	2467290	16668	2032	0	894	462	0	1238
36.339	1264.93	Theoretical chemical formula	C70H131N5O8P2S	Unannotated	Unmapped	Unmapped	Unmapped	2150968	1236	0	514	0	0	0	9134
36.481	663.49	Theoretical chemical formula	C66H127N20O5PS	Unannotated	Unmapped	Unmapped	Unmapped	0	1027826	0	0	0	0	411404	199010
36.485	1308.95	Theoretical chemical formula	C62H117N25O4S	Unannotated	Unmapped	Unmapped	Unmapped	0	767354	534	0	0	516	262636	118954
36.587	1125.68	Theoretical chemical formula	C54H90N14O12	Unannotated	Unmapped	Unmapped	Unmapped	8198	13382	22128	9888	0	0	11270	5252
36.603	1129.69	Theoretical chemical formula	C56H92N10O14	Unannotated	Unmapped	Unmapped	Unmapped	106076	280564	156802	36390	0	0	231506	152464
36.607	960.663	Theoretical chemical formula	C42H81N21O3S	Unannotated	Unmapped	Unmapped	Unmapped	34244	127820	9306	6222	3282	1086	111754	64914
36.655	1124.73	Theoretical chemical formula	C55H103N11O7P2S	Unannotated	Unmapped	Unmapped	Unmapped	446010	1143664	593740	0	1580	452	836508	521258
36.697	982.757	Theoretical chemical formula	C50H99N11O6S	Unannotated	Unmapped	Unmapped	Unmapped	0	19166	3850	2428	63644	45568	62056	23078
36.741	978.763	Theoretical chemical formula	C59H95N9O3	Unannotated	Unmapped	Unmapped	Unmapped	248306	15404	6956	1808	452140	63236	0	39616
20.494	803.545	Theoretical chemical formula	C50H74O8	Unannotated	Unmapped	Unmapped	Unmapped	158422	130260	24184	0	636170	0	208540	325844
35.081	1267.74	Theoretical chemical formula	C58H102N20O6P2S	Unannotated	Unmapped	Unmapped	Unmapped	0	0	430532	307652	0	0	178040	70486
35.075	929.548	Theoretical chemical formula	C41H82N6O13P2	Unannotated	Unmapped	Unmapped	Unmapped	0	1324	880	1054	1188	906	1804	1354
35.051	871.62	Theoretical chemical formula	C75H160N34O8P2S	Unannotated	Unmapped	Unmapped	Unmapped	9788	8050	89534	63308	0	708	65156	25748
35.04	1313.75	Theoretical chemical formula	C61H99N22O7PS	Unannotated	Unmapped	Unmapped	Unmapped	650	1008	1105732	745650	368	0	431750	172370
34.025	915.647	Theoretical chemical formula	C82H176N24O16P2S	Unannotated	Unmapped	Unmapped	Unmapped	4422	3432	96414	28538	0	0	20176	28290
34.038	707.517	Theoretical chemical formula	C74H139N14O9PS	Unannotated	Unmapped	Unmapped	Unmapped	1808784	3456	1604	0	762	740	0	6004
34.04	731.543	Theoretical chemical formula	C63H153N18O12P3S	Unannotated	Unmapped	Unmapped	Unmapped	48314	167830	0	1612	1338	0	55368	22692
34.068	1459.8	Theoretical chemical formula	C63H122N12O20P2S	Unannotated	Unmapped	Unmapped	Unmapped	0	0	48870	32492	0	0	14140	6288
34.07	1397.01	Theoretical chemical formula	C67H121N29O2S	Unannotated	Unmapped	Unmapped	Unmapped	786844	2036	832	0	0	0	0	39216
34.118	1287.73	Theoretical chemical formula	C62H120N2O15P4S	Unannotated	Unmapped	Unmapped	Unmapped	0	0	17906	45396	0	0	28346	7184
34.174	1241.72	Theoretical chemical formula	C48H94N26O11S	Unannotated	Unmapped	Unmapped	Unmapped	0	0	28620	21218	0	0	12012	4458
34.177	954.761	Theoretical chemical formula	C53H91N15O	Unannotated	Unmapped	Unmapped	Unmapped	47254	123834	9890	7590	14564	16428	0	24774
34.243	729.529	Theoretical chemical formula	C66H138N24O9S2	Unannotated	Unmapped	Unmapped	Unmapped	238306	598986	2586	1612	758	914	197832	104380
34.243	1006.79	Theoretical chemical formula	C60H103N5O7	Unannotated	Unmapped	Unmapped	Unmapped	8938	20872	7078	2364	86822	12886	136560	27542
34.269	1441.03	Theoretical chemical formula	C69H125N29O3S	Unannotated	Unmapped	Unmapped	Unmapped	69916	175130	0	0	0	244	17214	20580
34.391	1291.74	Theoretical chemical formula	C65H110O25	Unannotated	Unmapped	Unmapped	Unmapped	0	1406	413482	26666	738	310	410188	330016
34.395	996.773	Theoretical chemical formula	C51H101N11O6S	Unannotated	Unmapped	Unmapped	Unmapped	115910	16472	2058	1906	12078	9460	7912	5050
34.426	978.763	Theoretical chemical formula	C52H95N15OS	Unannotated	Unmapped	Unmapped	Unmapped	329530	9618	7046	8334	28578	39986	156990	49456
34.444	893.633	Theoretical chemical formula	C85H34N33O16P	Unannotated	Unmapped	Unmapped	Unmapped	9798	4282	113148	79080	746	868	56942	31214
34.452	1286.78	Theoretical chemical formula	C66H116N3O17PS	Unannotated	Unmapped	Unmapped	Unmapped	1680	6732	2819290	3134110	1048	576	2547604	1608488
34.454	982.79	Theoretical chemical formula	C54H99N11O5	Unannotated	Unmapped	Unmapped	Unmapped	45642	36858	5468	3444	8546	8210	49874	12846
34.509	687.519	Theoretical chemical formula	C67H17N11O26	Unannotated	Unmapped	Unmapped	Unmapped	882442	0	1776	0	0	0	7292	2986
34.537	1357.01	Theoretical chemical formula	C73H23N2O21P3	Unannotated	Unmapped	Unmapped	Unmapped	394374	912	0	518	444	0	47826	21306
34.692	1287.73	Theoretical chemical formula	C66H114O20P2	Unannotated	Unmapped	Unmapped	Unmapped	0	0	64400	8438	212	0	3388	7662
34.704	709.53	Theoretical chemical formula	C71H28N9O21P3	Unannotated	Unmapped	Unmapped	Unmapped	133496	256256	0	0	0	870	0	26638
34.734	685.504	Theoretical chemical formula	C71H139N10O12PS	Unannotated	Unmapped	Unmapped	Unmapped	2349988	3160	1516	0	1400	0	0	7490
34.734	1352.98	Theoretical chemical formula	C74H139N5O10P2S	Unannotated	Unmapped	Unmapped	Unmapped	1298184	1156	0	842	0	0	0	0
34.839	1397.01	Theoretical chemical formula	C69H133N15O12S	Unannotated	Unmapped	Unmapped	Unmapped	234250	352822	562	0	430	0	154506	0
34.882	1098.72	Theoretical chemical formula	C58H106N3O10P3	Unannotated	Unmapped	Unmapped	Unmapped	122270	2292	2440	1232	0	0	1732	992
34.903	707.516	Theoretical chemical formula	C70H135N20O7PS	Unannotated	Unmapped	Unmapped	Unmapped	572612	787886	1918	1444	1482	0	317884	146494
34.956	1303.72	Theoretical chemical formula	C57H124O21S5	Unannotated	Unmapped	Unmapped	Unmapped	0	0	24430	17062	0	0	12932	6194
34.956	1397.7	Theoretical chemical formula	C49H74N48O4	Unannotated	Unmapped	Unmapped	Unmapped	0	0	9682	15352	0	0	10610	4668
34.995	1381.73	Theoretical chemical formula	C59H99N24O11PS	Unannotated	Unmapped	Unmapped	Unmapped	0	0	80496	61640	0	0	39432	16966
30.232	978.761	Theoretical chemical formula	C60H104N3O3PS	Unannotated	Unmapped	Unmapped	Unmapped	258970	1323458	282432	220816	789864	4353470	1123972	2434180
31.529	1311.73	Theoretical chemical formula	C64H105N12O13PS	Unannotated	Unmapped	Unmapped	Unmapped	0	0	43904	26184	0	0	16588	6024
30.161	892.626	Theoretical chemical formula	C86H169N20O16PS	Unannotated	Unmapped	Unmapped	Unmapped	16456	38260	1363828	1041502	0	930	976584	432866
23.123	283.264	Theoretical chemical formula	C18H36O2	Unannotated	Unmapped	Unmapped	Unmapped	13700	15962	8968	8744	7740	6850	7764	7012
22.263	859.607	Theoretical chemical formula	C51H82N6OS2	Unannotated	Unmapped	Unmapped	Unmapped	2770960	0	0	8836	0	1697284	0	0
22.383	875.581	Theoretical chemical formula	C43H91N2O7PS3	Unannotated	Unmapped	Unmapped	Unmapped	124216	101844	14316	11110	127006	94392	141890	75836
22.415	1038.78	Theoretical chemical formula	C54H99N15O3S	Unannotated	Unmapped	Unmapped	Unmapped	192194	0	1884	1064	333008	0	3538	2224
22.528	506.42	Theoretical chemical formula	C31H55NO4	Unannotated	Unmapped	Unmapped	Unmapped	0	182242	53398	21382	320198	281866	302756	0
22.643	520.436	Theoretical chemical formula	C26H58N5O3P	Unannotated	Unmapped	Unmapped	Unmapped	224230	166356	48762	23450	259686	198558	248858	166072
22.712	826.618	Theoretical chemical formula	C54H83NO3S	Unannotated	Unmapped	Unmapped	Unmapped	61884	23334	5374	4450	445740	162532	0	85676
22.718	803.541	Theoretical chemical formula	C53H66N6O	Unannotated	Unmapped	Unmapped	Unmapped	57576	12208	6040	4576	700290	11618	4668	10834
22.718	992.738	Theoretical chemical formula	C59H93N9O4	Unannotated	Unmapped	Unmapped	Unmapped	67172	35186	0	0	442432	1284822	79876	217712
22.776	831.574	Theoretical chemical formula	C56H78O3S	Unannotated	Unmapped	Unmapped	Unmapped	298086	121562	35158	30460	1671700	165390	0	287734
22.811	859.606	Theoretical chemical formula	C58H82O3S	Unannotated	Unmapped	Unmapped	Unmapped	2828874	2041888	564664	455928	3609352	2683022	2863930	2164908
22.859	520.434	Theoretical chemical formula	C24H49N13	Unannotated	Unmapped	Unmapped	Unmapped	0	0	0	37164	0	233602	0	0
22.934	996.773	Theoretical chemical formula	C56H106N3O9P	Unannotated	Unmapped	Unmapped	Unmapped	463532	0	7124	6134	21818	8080	75110	9934
22.974	1038.78	Theoretical chemical formula	C60H103N5O9	Unannotated	Unmapped	Unmapped	Unmapped	0	73962	2552	1306	341656	252498	2580	1960
23.111	964.711	Theoretical chemical formula	C56H93N5O8	Unannotated	Unmapped	Unmapped	Unmapped	586080	0	6496	2268	19508	8530	0	15908
23.149	506.421	Theoretical chemical formula	C32H51N5	Unannotated	Unmapped	Unmapped	Unmapped	118126	0	46500	35006	0	0	0	188626
22.191	803.542	Theoretical chemical formula	C50H70N6OS	Unannotated	Unmapped	Unmapped	Unmapped	124846	19130	6088	5300	335796	52396	6612	122520
23.212	875.582	Theoretical chemical formula	C42H82N8O7S2	Unannotated	Unmapped	Unmapped	Unmapped	0	0	18990	13894	105166	115862	0	106326
23.351	859.608	Theoretical chemical formula	C54H82O8	Unannotated	Unmapped	Unmapped	Unmapped	0	0	603374	442380	2761694	0	0	2181258
23.392	875.583	Theoretical chemical formula	C50H86N2O4S3	Unannotated	Unmapped	Unmapped	Unmapped	91132	86878	17798	14950	112818	0	0	88234
23.492	868.668	Theoretical chemical formula	C54H85N5O4	Unannotated	Unmapped	Unmapped	Unmapped	592294	203440	3942	2150	27030	2292	71604	10438
23.52	831.577	Theoretical chemical formula	C52H78O8	Unannotated	Unmapped	Unmapped	Unmapped	139408	99560	27894	28456	256302	119800	0	140668
23.666	996.772	Theoretical chemical formula	C48H93N21S	Unannotated	Unmapped	Unmapped	Unmapped	80340	168870	6562	4888	34152	16820	0	32572
23.757	964.709	Theoretical chemical formula	C55H97NO12	Unannotated	Unmapped	Unmapped	Unmapped	15296	239674	8578	5548	23074	14222	126304	60270
23.798	873.623	Theoretical chemical formula	C52H76N10O2	Unannotated	Unmapped	Unmapped	Unmapped	1046726	659026	8466	6536	148732	13412	0	19782
23.881	831.577	Theoretical chemical formula	C42H70N16S	Unannotated	Unmapped	Unmapped	Unmapped	141026	63920	23688	0	303366	125122	0	189316
24.131	992.74	Theoretical chemical formula	C52H106N5O6PS2	Unannotated	Unmapped	Unmapped	Unmapped	36764	23734	7168	6190	56116	65876	51648	125612
24.155	1038.78	Theoretical chemical formula	C60H103N5O9	Unannotated	Unmapped	Unmapped	Unmapped	328424	0	1776	1464	0	0	5688	2660
24.215	868.667	Theoretical chemical formula	C53H89NO8	Unannotated	Unmapped	Unmapped	Unmapped	599710	191350	3884	2296	87424	69122	0	26140
24.259	831.575	Theoretical chemical formula	C49H70N10O2	Unannotated	Unmapped	Unmapped	Unmapped	60598	63408	19618	13848	318380	139514	180888	217312
24.454	826.619	Theoretical chemical formula	C50H83NO8	Unannotated	Unmapped	Unmapped	Unmapped	33770	9030	2392	2258	48718	67866	17174	15026
22.216	1024.76	Theoretical chemical formula	C51H110NO16P	Unannotated	Unmapped	Unmapped	Unmapped	17280	73078	4528	4080	60194	43866	0	34528
22.191	413.265	Theoretical chemical formula	C22H32N6O2	Unannotated	Unmapped	Unmapped	Unmapped	27920	27590	24434	28674	298342	23702	28708	126316
24.551	873.622	Theoretical chemical formula	C55H84O8	Unannotated	Unmapped	Unmapped	Unmapped	0	639648	11308	9650	443050	335620	338178	152962
21.39	996.772	Theoretical chemical formula	C48H93N21S	Unannotated	Unmapped	Unmapped	Unmapped	492890	29638	3024	1126	46774	0	27780	9562
20.582	803.545	Theoretical chemical formula	C50H74O8	Unannotated	Unmapped	Unmapped	Unmapped	116062	155064	25686	0	606620	0	0	0
20.653	798.588	Theoretical chemical formula	C48H79NO8	Unannotated	Unmapped	Unmapped	Unmapped	281178	22844	6718	0	100574	0	16006	8616
20.701	803.545	Theoretical chemical formula	C50H74O8	Unannotated	Unmapped	Unmapped	Unmapped	373654	76464	21292	22498	560398	0	221486	128234
20.72	1019.7	Theoretical chemical formula	C56H88N14O4	Unannotated	Unmapped	Unmapped	Unmapped	13422	22738	6330	6014	53546	51538	135396	29060
20.779	1007.72	Theoretical chemical formula	C37H103N10O18P	Unannotated	Unmapped	Unmapped	Unmapped	759498	18220	1062	1284	4490	2164	6728	4428
20.808	997.694	Theoretical chemical formula	C53H93N10O4PS	Unannotated	Unmapped	Unmapped	Unmapped	39778	84598	25130	50294	382744	0	96256	127272
20.812	1006.72	Theoretical chemical formula	C60H100N3O5PS	Unannotated	Unmapped	Unmapped	Unmapped	1139102	20060	3096	1344	2814	1968	11246	8154
20.836	1052.76	Theoretical chemical formula	C55H106N9O4PS2	Unannotated	Unmapped	Unmapped	Unmapped	280712	45246	1940	936	14450	27840	3310	782
20.899	413.266	Theoretical chemical formula	C22H32N6O2	Unannotated	Unmapped	Unmapped	Unmapped	272508	160520	73546	60406	458576	0	281100	206860
20.904	817.558	Theoretical chemical formula	C46H76N2O10	Unannotated	Unmapped	Unmapped	Unmapped	168602	48002	2824	2122	95646	66404	63526	27064
20.916	803.545	Theoretical chemical formula	C50H74O8	Unannotated	Unmapped	Unmapped	Unmapped	48566	64602	34060	25716	604354	371922	306982	195790
21.173	803.543	Theoretical chemical formula	C46H70N6O6	Unannotated	Unmapped	Unmapped	Unmapped	31308	134872	15474	10570	764192	507346	234850	104952
21.275	992.742	Theoretical chemical formula	C59H93N9O4	Unannotated	Unmapped	Unmapped	Unmapped	1083476	0	37786	0	794722	638060	0	0
21.339	798.589	Theoretical chemical formula	C49H75N5O4	Unannotated	Unmapped	Unmapped	Unmapped	5132	9826	0	0	218242	135646	228786	19280
21.604	826.619	Theoretical chemical formula	C51H79N5O4	Unannotated	Unmapped	Unmapped	Unmapped	349536	28540	4212	1876	541084	2554	0	23920
22.172	831.573	Theoretical chemical formula	C48H74N6O6	Unannotated	Unmapped	Unmapped	Unmapped	180750	171308	47646	31376	432400	0	0	367884
21.626	1024.77	Theoretical chemical formula	C49H93N21OS	Unannotated	Unmapped	Unmapped	Unmapped	177866	11904	1788	1422	50886	9514	83008	7146
21.633	831.576	Theoretical chemical formula	C49H70N10O2	Unannotated	Unmapped	Unmapped	Unmapped	449532	193434	9102	5276	694132	473460	376972	378700
21.688	1006.72	Theoretical chemical formula	C58H105NO6P2S	Unannotated	Unmapped	Unmapped	Unmapped	435460	124962	0	766	9028	7934	80000	18398
21.737	803.545	Theoretical chemical formula	C50H74O8	Unannotated	Unmapped	Unmapped	Unmapped	0	17380	9022	9238	320968	0	13568	211270
21.759	425.221	Theoretical chemical formula	C11H34N6O11	Unannotated	Unmapped	Unmapped	Unmapped	0	0	0	0	410	542	1490	662
21.789	859.607	Theoretical chemical formula	C51H74N10O2	Unannotated	Unmapped	Unmapped	Unmapped	2633540	14468	3804	8920	1891014	1191198	270890	0
21.827	520.437	Theoretical chemical formula	C25H57N7O2S	Unannotated	Unmapped	Unmapped	Unmapped	231208	0	15086	5996	199070	11378	0	21820
21.856	295.264	Theoretical chemical formula	C19H36O2	Unannotated	Unmapped	Unmapped	Unmapped	1442	1756	322	544	6706	6482	12948	4572
22.013	996.769	Theoretical chemical formula	C48H93N21S	Unannotated	Unmapped	Unmapped	Unmapped	0	168938	7960	2118	48090	35122	89680	40480
22.021	854.652	Theoretical chemical formula	C53H83N5O4	Unannotated	Unmapped	Unmapped	Unmapped	1987986	0	20398	1680	1180250	1468	0	0
22.069	992.741	Theoretical chemical formula	C60H102N3O4PS	Unannotated	Unmapped	Unmapped	Unmapped	89646	443026	99122	69072	1630776	1283684	1792408	867186
22.074	457.271	Theoretical chemical formula	C26H36N2O5	Unannotated	Unmapped	Unmapped	Unmapped	344540	0	47664	12974	274432	163288	0	216960
22.119	798.586	Theoretical chemical formula	C45H71N11O2	Unannotated	Unmapped	Unmapped	Unmapped	4046	2658	1354	0	216636	24650	5342	7804
22.133	826.621	Theoretical chemical formula	C51H79N5O4	Unannotated	Unmapped	Unmapped	Unmapped	123288	37954	6214	2732	253746	161248	112034	75920
24.475	859.605	Theoretical chemical formula	C51H87O6PS	Unannotated	Unmapped	Unmapped	Unmapped	115446	228690	0	11524	0	0	0	336916
22.846	854.651	Theoretical chemical formula	C53H83N5O4	Unannotated	Unmapped	Unmapped	Unmapped	2010342	758864	71400	47410	2504888	2025126	2038824	810790
24.555	413.265	Theoretical chemical formula	C21H36N2O6	Unannotated	Unmapped	Unmapped	Unmapped	27490	18140	16578	14918	360646	34206	97608	119766
29.122	978.762	Theoretical chemical formula	C60H104N3O3PS	Unannotated	Unmapped	Unmapped	Unmapped	3406714	7710	0	0	0	10680	0	5300
28.156	992.742	Theoretical chemical formula	C54H105NO12S	Unannotated	Unmapped	Unmapped	Unmapped	173990	35820	6066	4696	106952	15386	128618	19612
28.171	654.12	Theoretical chemical formula	C83H38N49O11PS	Unannotated	Unmapped	Unmapped	Unmapped	2010	2092	171768	0	0	402	123348	50244
28.309	980.679	Theoretical chemical formula	C93H60N23O26PS	Unannotated	Unmapped	Unmapped	Unmapped	11124	13884	810750	529010	492	0	585250	276966
28.325	659.796	Theoretical chemical formula	C93H64N18O32S	Unannotated	Unmapped	Unmapped	Unmapped	7818	17680	1771272	1330004	614	518	1350958	652812
28.326	831.575	Theoretical chemical formula	C49H70N10O2	Unannotated	Unmapped	Unmapped	Unmapped	11928	26024	2350	1032	275564	43540	116090	114282
28.727	654.121	Theoretical chemical formula	C82H54N35O21PS2	Unannotated	Unmapped	Unmapped	Unmapped	1684	1510	151730	114324	0	0	20504	0
28.733	645.121	Theoretical chemical formula	C89H48N32O21S	Unannotated	Unmapped	Unmapped	Unmapped	11830	17398	1570064	1242514	626	0	1149626	509070
28.76	639.445	Theoretical chemical formula	C97H187N6O28P	Unannotated	Unmapped	Unmapped	Unmapped	3504	3768	189180	147992	1106	0	141516	57770
28.791	958.666	Theoretical chemical formula	C91H185N16O23PS	Unannotated	Unmapped	Unmapped	Unmapped	13966	12480	969010	710502	0	894	723144	295308
29.009	391.282	Theoretical chemical formula	C13H34N12S	Unannotated	Unmapped	Unmapped	Unmapped	47644	51634	13238	11336	74780	75006	70496	826972
29.047	936.652	Theoretical chemical formula	C86H44N33O18PS	Unannotated	Unmapped	Unmapped	Unmapped	17132	18104	1241132	829412	0	536	874358	382428
29.09	1048.84	Theoretical chemical formula	C63H109N5O7	Unannotated	Unmapped	Unmapped	Unmapped	283434	1496	1946	812	0	19800	0	10614
29.09	1062.86	Theoretical chemical formula	C65H107N9O3	Unannotated	Unmapped	Unmapped	Unmapped	445958	14406	1886	1376	0	18940	878862	16570
29.111	624.77	Theoretical chemical formula	C85H175N22O19PS	Unannotated	Unmapped	Unmapped	Unmapped	1330	4132	176316	127016	0	0	115656	50906
29.134	630.445	Theoretical chemical formula	C88H55N26O18P3S	Unannotated	Unmapped	Unmapped	Unmapped	10272	17274	1161718	874216	0	1170	813856	352304
27.612	859.607	Theoretical chemical formula	C51H74N10O2	Unannotated	Unmapped	Unmapped	Unmapped	54518	124448	1760	1002	175042	79434	35410	24914
29.188	999.692	Theoretical chemical formula	C55H102N2O7S3	Unannotated	Unmapped	Unmapped	Unmapped	118788	7702	2128	2068	21682	6206	120388	18914
29.323	983.718	Theoretical chemical formula	C56H90N10O5	Unannotated	Unmapped	Unmapped	Unmapped	672670	13044	11582	9710	126386	38208	1006672	90152
24.723	992.74	Theoretical chemical formula	C60H102N3O4PS	Unannotated	Unmapped	Unmapped	Unmapped	162808	17788	5020	6244	158704	89010	44174	223064
29.552	275.164	Theoretical chemical formula	C17H24O4	Unannotated	Unmapped	Unmapped	Unmapped	228630	38358	7000	6424	37542	38916	174546	31842
29.556	615.77	Theoretical chemical formula	C84H170N27O14PS	Unannotated	Unmapped	Unmapped	Unmapped	7168	11596	636802	0	256	496	414488	177106
29.587	936.653	Theoretical chemical formula	C89H52N23O24PS	Unannotated	Unmapped	Unmapped	Unmapped	12084	14418	1165262	882926	0	0	0	0
29.652	914.639	Theoretical chemical formula	C79H161N40O5PS2	Unannotated	Unmapped	Unmapped	Unmapped	18306	23328	1315128	991754	952	0	998076	415682
29.689	610.094	Theoretical chemical formula	C81H176N20O19P2S	Unannotated	Unmapped	Unmapped	Unmapped	950	4856	119068	100156	0	630	83220	34610
29.706	870.615	Theoretical chemical formula	C85H178N8O22P2S	Unannotated	Unmapped	Unmapped	Unmapped	166662	11026	0	0	0	0	0	0
29.977	1062.86	Theoretical chemical formula	C64H111N5O7	Unannotated	Unmapped	Unmapped	Unmapped	19814	159334	43372	15898	824764	631272	863012	368124
29.982	999.692	Theoretical chemical formula	C57H99N4O4PS2	Unannotated	Unmapped	Unmapped	Unmapped	13394	51368	10292	3808	156728	117922	175968	97648
30.005	1048.84	Theoretical chemical formula	C63H109N5O7	Unannotated	Unmapped	Unmapped	Unmapped	12276	118096	26370	10854	565164	395892	588370	242136
30.056	279.157	Theoretical chemical formula	C12H18N6O2	Unannotated	Unmapped	Unmapped	Unmapped	42234	17800	12034	12010	59324	44090	56298	132554
30.098	601.095	Theoretical chemical formula	C89H57N6O35P	Unannotated	Unmapped	Unmapped	Unmapped	1826	9916	248554	191152	0	0	148568	71718
27.653	854.652	Theoretical chemical formula	C53H83N5O4	Unannotated	Unmapped	Unmapped	Unmapped	11346	136062	0	0	15538	17366	3648	4182
29.385	992.738	Theoretical chemical formula	C57H97N7O5S	Unannotated	Unmapped	Unmapped	Unmapped	54348	84220	6696	5288	16184	15628	135570	21408
27.457	831.575	Theoretical chemical formula	C56H78O3S	Unannotated	Unmapped	Unmapped	Unmapped	10214	14778	2370	0	260392	35828	34732	21700
25.905	996.772	Theoretical chemical formula	C58H101N5O8	Unannotated	Unmapped	Unmapped	Unmapped	359934	15570	2270	1062	11536	4784	50570	5022
24.934	854.652	Theoretical chemical formula	C53H83N5O4	Unannotated	Unmapped	Unmapped	Unmapped	131842	51224	2172	1344	131008	34234	16090	109626
24.935	1038.78	Theoretical chemical formula	C50H95N21OS	Unannotated	Unmapped	Unmapped	Unmapped	79262	118302	2950	1646	194566	147584	0	3356
24.959	275.164	Theoretical chemical formula	C17H24O4	Unannotated	Unmapped	Unmapped	Unmapped	943118	664104	0	0	1049922	0	274540	628302
25.071	887.639	Theoretical chemical formula	C56H86O8	Unannotated	Unmapped	Unmapped	Unmapped	332414	326426	2700	3526	149654	2204	97060	33516
25.178	642.531	Theoretical chemical formula	C38H67N5O3	Unannotated	Unmapped	Unmapped	Unmapped	122682	13902	0	852	17798	15460	0	2242
25.391	845.592	Theoretical chemical formula	C53H80O8	Unannotated	Unmapped	Unmapped	Unmapped	45342	37222	3442	1934	105212	68694	83464	37046
25.421	901.654	Theoretical chemical formula	C47H80N16S	Unannotated	Unmapped	Unmapped	Unmapped	266268	15686	0	0	7380	2640	13046	2692
25.679	413.267	Theoretical chemical formula	C22H32N6O2	Unannotated	Unmapped	Unmapped	Unmapped	21300	16166	14060	13702	156356	60648	129708	126576
25.679	803.544	Theoretical chemical formula	C54H74O3S	Unannotated	Unmapped	Unmapped	Unmapped	12038	4676	2742	2008	118652	12274	82956	100208
25.679	992.742	Theoretical chemical formula	C52H93N15O2S	Unannotated	Unmapped	Unmapped	Unmapped	35420	13584	0	4388	170824	28190	32648	167960
25.769	1024.77	Theoretical chemical formula	C54H111N3O8P2S	Unannotated	Unmapped	Unmapped	Unmapped	56732	22352	6544	3750	104566	14350	76250	30748
25.778	275.165	Theoretical chemical formula	C17H24O4	Unannotated	Unmapped	Unmapped	Unmapped	211456	224944	17150	16264	752382	0	488050	191676
27.457	803.544	Theoretical chemical formula	C54H74O3S	Unannotated	Unmapped	Unmapped	Unmapped	0	5308	4080	2894	131830	10652	14484	7324
25.778	859.608	Theoretical chemical formula	C54H82O8	Unannotated	Unmapped	Unmapped	Unmapped	93814	60406	2644	2564	260314	78852	217326	20802
25.778	831.576	Theoretical chemical formula	C51H76N4O4	Unannotated	Unmapped	Unmapped	Unmapped	10072	30162	2230	2714	311864	105236	239004	23596
25.991	642.53	Theoretical chemical formula	C37H71NO7	Unannotated	Unmapped	Unmapped	Unmapped	0	50376	13738	8582	161194	112776	121808	55244
26.776	1038.78	Theoretical chemical formula	C58H108N3O10P	Unannotated	Unmapped	Unmapped	Unmapped	44974	37084	0	1836	197846	144388	5582	3076
27.457	413.266	Theoretical chemical formula	C22H32N6O2	Unannotated	Unmapped	Unmapped	Unmapped	18288	16082	13016	13266	171028	57682	67018	57128
27.403	379.014	Theoretical chemical formula	C16H12O7P2	Unannotated	Unmapped	Unmapped	Unmapped	0	430	4516	2514	652	2470	208	2000
27.252	915.67	Theoretical chemical formula	C58H90O8	Unannotated	Unmapped	Unmapped	Unmapped	988022	484534	0	0	10362	7464	0	0
27.069	992.741	Theoretical chemical formula	C60H102N3O4PS	Unannotated	Unmapped	Unmapped	Unmapped	94090	19202	5748	3944	101966	31038	24856	19340
26.903	859.608	Theoretical chemical formula	C54H82O8	Unannotated	Unmapped	Unmapped	Unmapped	162176	60762	1764	1494	401946	67962	49468	17132
26.936	803.546	Theoretical chemical formula	C50H74O8	Unannotated	Unmapped	Unmapped	Unmapped	21956	5630	3730	2956	560334	14200	18026	8048
26.731	831.575	Theoretical chemical formula	C56H78O3S	Unannotated	Unmapped	Unmapped	Unmapped	6204	15336	2444	1392	810664	56478	46856	106920
26.702	996.77	Theoretical chemical formula	C53H111N3O7P2S	Unannotated	Unmapped	Unmapped	Unmapped	87052	127658	4368	2476	17364	10182	0	21406
24.787	831.576	Theoretical chemical formula	C49H70N10O2	Unannotated	Unmapped	Unmapped	Unmapped	40168	27476	9080	8832	701348	214110	147362	258832
26.684	915.669	Theoretical chemical formula	C47H86N12O4S	Unannotated	Unmapped	Unmapped	Unmapped	973696	72022	0	0	10296	2326	0	0
26.19	901.655	Theoretical chemical formula	C57H88O8	Unannotated	Unmapped	Unmapped	Unmapped	60254	102824	0	0	22170	8554	16648	5170
65.63	821.957	Unannotated	Unannotated	Unannotated	Unmapped	Unmapped	Unmapped	487976	195662	0	0	390	560	58314	23922
23.23	419.416	Unannotated	Unannotated	Unannotated	Unmapped	Unmapped	Unmapped	85406	42586	6454	6606	78892	93246	66492	42000
21.14	261.147	Unannotated	Unannotated	Unannotated	Unmapped	Unmapped	Unmapped	0	74814	11918	11448	290836	198434	73730	37018
21.476	1028.71	Unannotated	Unannotated	Unannotated	Unmapped	Unmapped	Unmapped	0	47638	2080	0	0	45728	29262	9302
22.073	419.472	Unannotated	Unannotated	Unannotated	Unmapped	Unmapped	Unmapped	0	62672	0	0	168202	0	11286	11986
22.173	261.147	Unannotated	Unannotated	Unannotated	Unmapped	Unmapped	Unmapped	54182	31660	11902	10420	177684	94922	0	48398
22.648	419.576	Unannotated	Unannotated	Unannotated	Unmapped	Unmapped	Unmapped	439528	42800	1132	0	692058	22418	443996	21944
22.891	419.471	Unannotated	Unannotated	Unannotated	Unmapped	Unmapped	Unmapped	308184	0	0	0	439424	253418	332016	57588
24.374	806.551	Unannotated	Unannotated	Unannotated	Unmapped	Unmapped	Unmapped	0	0	8840	5930	15894	1570	114010	40156
25.555	762.524	Unannotated	Unannotated	Unannotated	Unmapped	Unmapped	Unmapped	0	0	195726	151888	0	0	455572	207424
24.745	791.875	Unannotated	Unannotated	Unannotated	Unmapped	Unmapped	Unmapped	1362	806	32110	13108	0	0	200498	67310
24.949	433.332	Unannotated	Unannotated	Unannotated	Unmapped	Unmapped	Unmapped	3909012	1430018	25996	18720	721300	559380	522184	0
25.114	471.797	Unannotated	Unannotated	Unannotated	Unmapped	Unmapped	Unmapped	884	568	1130	524	900	706	0	30384
25.138	777.2	Unannotated	Unannotated	Unannotated	Unmapped	Unmapped	Unmapped	1360	1196	77778	16584	682	0	323020	146068
25.165	453.786	Unannotated	Unannotated	Unannotated	Unmapped	Unmapped	Unmapped	40526	1168	1478	314	360	554	0	41574
25.189	379.015	Unannotated	Unannotated	Unannotated	Unmapped	Unmapped	Unmapped	3468	978	460	904	782	1908	410	54628
21.132	1028.72	Unannotated	Unannotated	Unannotated	Unmapped	Unmapped	Unmapped	136876	19726	2394	1590	63142	24570	25970	7868
19.852	1028.72	Unannotated	Unannotated	Unannotated	Unmapped	Unmapped	Unmapped	0	164378	5226	4610	0	82946	0	0
19.732	679.803	Unannotated	Unannotated	Unannotated	Unmapped	Unmapped	Unmapped	2022	830	80824	8816	0	0	73548	29108
19.231	391.927	Unannotated	Unannotated	Unannotated	Unmapped	Unmapped	Unmapped	545680	286926	15656	5040	809474	670374	725228	505468
19.225	391.435	Unannotated	Unannotated	Unannotated	Unmapped	Unmapped	Unmapped	48262	531972	215802	0	0	0	0	718252
19.21	1028.72	Unannotated	Unannotated	Unannotated	Unmapped	Unmapped	Unmapped	379688	11326	5216	2178	95594	1554	75398	33546
19.166	391.855	Unannotated	Unannotated	Unannotated	Unmapped	Unmapped	Unmapped	53188	16640	516	228	228938	75154	155478	40656
19.11	391.536	Unannotated	Unannotated	Unannotated	Unmapped	Unmapped	Unmapped	39470	816922	226506	29600	1336970	1195054	1257004	1038980
19.107	391.38	Unannotated	Unannotated	Unannotated	Unmapped	Unmapped	Unmapped	135702	120042	54950	43500	174072	169086	170558	149078
19.077	391.617	Unannotated	Unannotated	Unannotated	Unmapped	Unmapped	Unmapped	535156	263468	24066	8866	719260	563578	670712	480442
19.067	392.547	Unannotated	Unannotated	Unannotated	Unmapped	Unmapped	Unmapped	482736	138420	10518	9082	768424	521116	702594	381810
19.064	391.435	Unannotated	Unannotated	Unannotated	Unmapped	Unmapped	Unmapped	786166	0	0	7608	1075920	931980	1009510	0
19.063	279.368	Unannotated	Unannotated	Unannotated	Unmapped	Unmapped	Unmapped	91324	22880	1920	0	339846	96112	231996	83120
19.051	408.465	Unannotated	Unannotated	Unannotated	Unmapped	Unmapped	Unmapped	44350	9390	0	0	123500	56546	95932	41194
19	391.64	Unannotated	Unannotated	Unannotated	Unmapped	Unmapped	Unmapped	0	18096	9126	6898	556786	358960	524802	275960
18.944	391.894	Unannotated	Unannotated	Unannotated	Unmapped	Unmapped	Unmapped	49542	18294	0	296	141866	78422	117108	48708
18.906	391.286	Unannotated	Unannotated	Unannotated	Unmapped	Unmapped	Unmapped	0	0	0	12874	0	0	0	0
25.492	1134.77	Unannotated	Unannotated	Unannotated	Unmapped	Unmapped	Unmapped	1516	1112	34474	15150	0	0	72728	37204
25.85	1112.76	Unannotated	Unannotated	Unannotated	Unmapped	Unmapped	Unmapped	0	0	64606	44162	0	0	142032	48104
65.579	777.259	Unannotated	Unannotated	Unannotated	Unmapped	Unmapped	Unmapped	1743964	793062	0	0	1414	1124	298914	127414
32.112	675.143	Unannotated	Unannotated	Unannotated	Unmapped	Unmapped	Unmapped	1646	1740	127950	104340	0	0	108254	42286
29.089	1014.74	Unannotated	Unannotated	Unannotated	Unmapped	Unmapped	Unmapped	23538	38888	3008	2690	0	55288	0	15126
29.213	689.143	Unannotated	Unannotated	Unannotated	Unmapped	Unmapped	Unmapped	962	1432	27182	114886	0	0	7666	10854
30.324	733.844	Unannotated	Unannotated	Unannotated	Unmapped	Unmapped	Unmapped	2918	1710	33580	21148	0	0	35006	32496
30.866	719.169	Unannotated	Unannotated	Unannotated	Unmapped	Unmapped	Unmapped	2462	644	53452	27742	0	0	78204	31392
31.148	704.494	Unannotated	Unannotated	Unannotated	Unmapped	Unmapped	Unmapped	3280	0	75872	18336	0	1502	86196	41154
31.569	689.819	Unannotated	Unannotated	Unannotated	Unmapped	Unmapped	Unmapped	1330	1526	107684	26792	0	0	105840	45886
36.153	536.165	Unannotated	Unannotated	Unannotated	Unmapped	Unmapped	Unmapped	0	56200	34560	15060	75584	3956	203104	33000
25.915	747.849	Unannotated	Unannotated	Unannotated	Unmapped	Unmapped	Unmapped	1548	1288	345618	297818	0	522	697794	290500
39.263	1000.76	Unannotated	Unannotated	Unannotated	Unmapped	Unmapped	Unmapped	70606	20234	1838	1136	56088	42522	24518	9902
40.361	972.727	Unannotated	Unannotated	Unannotated	Unmapped	Unmapped	Unmapped	0	55134	5618	3686	57784	10084	57270	20652
41.789	977.09	Unannotated	Unannotated	Unannotated	Unmapped	Unmapped	Unmapped	559402	434	0	1188	0	0	76028	0
41.934	610.183	Unannotated	Unannotated	Unannotated	Unmapped	Unmapped	Unmapped	34464	50016	42052	55506	363270	5222	469794	201548
42.519	610.185	Unannotated	Unannotated	Unannotated	Unmapped	Unmapped	Unmapped	0	0	8086	0	11808	342034	0	0
42.717	453.785	Unannotated	Unannotated	Unannotated	Unmapped	Unmapped	Unmapped	126128	1040	2224	6474	4202	2742	24890	12690
28.38	1014.74	Unannotated	Unannotated	Unannotated	Unmapped	Unmapped	Unmapped	106522	24578	2040	1792	67606	48538	38844	10146
27.889	674.471	Unannotated	Unannotated	Unannotated	Unmapped	Unmapped	Unmapped	16756	13070	1712162	1340984	2422	0	1420374	697086
27.869	668.796	Unannotated	Unannotated	Unannotated	Unmapped	Unmapped	Unmapped	1514	1444	122122	82998	0	0	88762	38824
27.816	1002.69	Unannotated	Unannotated	Unannotated	Unmapped	Unmapped	Unmapped	16984	6836	609998	348966	3116	2884	490348	228080
27.509	1024.7	Unannotated	Unannotated	Unannotated	Unmapped	Unmapped	Unmapped	4848	3884	444796	307210	0	1014	0	194568
27.47	683.471	Unannotated	Unannotated	Unannotated	Unmapped	Unmapped	Unmapped	4636	2662	73156	50882	1512	0	67246	32696
27.465	689.147	Unannotated	Unannotated	Unannotated	Unmapped	Unmapped	Unmapped	9066	7296	1480136	1215886	834	442	1430164	672250
27.115	703.822	Unannotated	Unannotated	Unannotated	Unmapped	Unmapped	Unmapped	4884	6976	1111074	958998	998	406	1098898	616672
27.03	1046.72	Unannotated	Unannotated	Unannotated	Unmapped	Unmapped	Unmapped	9070	4134	317088	224306	1860	2486	352874	146332
26.901	698.145	Unannotated	Unannotated	Unannotated	Unmapped	Unmapped	Unmapped	2024	1014	41404	13266	374	0	43320	21564
26.795	1024.71	Unannotated	Unannotated	Unannotated	Unmapped	Unmapped	Unmapped	0	2730	0	14554	0	0	427968	0
26.671	1068.73	Unannotated	Unannotated	Unannotated	Unmapped	Unmapped	Unmapped	0	0	217614	139632	0	0	259798	123528
26.658	718.498	Unannotated	Unannotated	Unannotated	Unmapped	Unmapped	Unmapped	3396	5412	847690	702914	0	0	1071934	517966
26.435	703.824	Unannotated	Unannotated	Unannotated	Unmapped	Unmapped	Unmapped	6810	1162	0	0	868	0	1302548	0
26.269	733.173	Unannotated	Unannotated	Unannotated	Unmapped	Unmapped	Unmapped	1216	3336	573704	504026	0	0	890106	404668
26.195	1090.74	Unannotated	Unannotated	Unannotated	Unmapped	Unmapped	Unmapped	0	0	129846	16128	0	0	204158	68066
26.036	453.786	Unannotated	Unannotated	Unannotated	Unmapped	Unmapped	Unmapped	0	1124	4472	0	10236	1678	0	8840
18.854	279.286	Unannotated	Unannotated	Unannotated	Unmapped	Unmapped	Unmapped	161416	43488	6258	0	379272	199522	320240	139026
18.252	267.267	Unannotated	Unannotated	Unannotated	Unmapped	Unmapped	Unmapped	64274	29784	9036	4516	8346	3768	9590	5924
17.265	453.785	Unannotated	Unannotated	Unannotated	Unmapped	Unmapped	Unmapped	1284	716	906	1256	7206	1144	99406	904
8.098	226.952	Unannotated	Unannotated	Unannotated	Unmapped	Unmapped	Unmapped	6032832	741352	404806	3052184	752562	2181972	706984	289732
8.055	262.857	Unannotated	Unannotated	Unannotated	Unmapped	Unmapped	Unmapped	106502	69524	36964	32478	82068	11528	85820	116380
8.075	330.845	Unannotated	Unannotated	Unannotated	Unmapped	Unmapped	Unmapped	125486	89510	21554	70188	136746	11380	132502	169868
8.075	521.773	Unannotated	Unannotated	Unannotated	Unmapped	Unmapped	Unmapped	109264	89100	48706	80750	217398	7360	182432	169356
8.096	295.957	Unannotated	Unannotated	Unannotated	Unmapped	Unmapped	Unmapped	255488	187838	100420	202766	157262	142158	180416	188900
8.097	398.832	Unannotated	Unannotated	Unannotated	Unmapped	Unmapped	Unmapped	268534	216626	96392	219958	252932	159312	252090	286976
8.097	466.82	Unannotated	Unannotated	Unannotated	Unmapped	Unmapped	Unmapped	387364	298268	118150	476946	374958	352734	355936	311930
8.107	362.926	Unannotated	Unannotated	Unannotated	Unmapped	Unmapped	Unmapped	2335078	211420	100394	1037708	139832	713194	2910	46110
14.627	1042.7	Unannotated	Unannotated	Unannotated	Unmapped	Unmapped	Unmapped	1052406	402792	4628	2722	7454	2494	54860	23906
8.116	220.935	Unannotated	Unannotated	Unannotated	Unmapped	Unmapped	Unmapped	203172	221830	132274	116574	123856	136318	68074	117934
8.116	288.936	Unannotated	Unannotated	Unannotated	Unmapped	Unmapped	Unmapped	30106	23148	39678	34306	25528	31024	29970	27566
8.119	306.895	Unannotated	Unannotated	Unannotated	Unmapped	Unmapped	Unmapped	194242	83854	874	175682	119236	137624	1896	51098
8.119	344.875	Unannotated	Unannotated	Unannotated	Unmapped	Unmapped	Unmapped	53018	16938	54216	97870	32494	32362	56854	31664
8.119	453.785	Unannotated	Unannotated	Unannotated	Unmapped	Unmapped	Unmapped	171004	399210	106700	252464	668858	241724	336258	330568
8.12	417.879	Unannotated	Unannotated	Unannotated	Unmapped	Unmapped	Unmapped	340474	103298	386	260332	64500	155122	1034	46976
65.938	807.282	Unannotated	Unannotated	Unannotated	Unmapped	Unmapped	Unmapped	445626	197842	0	0	0	0	51618	26356
66.215	747.908	Unannotated	Unannotated	Unannotated	Unmapped	Unmapped	Unmapped	407730	206434	550	0	0	560	58260	25374
66.279	1112.85	Unannotated	Unannotated	Unannotated	Unmapped	Unmapped	Unmapped	1292648	560410	1064	0	920	1336	213890	60880
66.28	792.606	Unannotated	Unannotated	Unannotated	Unmapped	Unmapped	Unmapped	373498	171368	0	0	2316	2440	47958	18444
66.554	777.931	Unannotated	Unannotated	Unannotated	Unmapped	Unmapped	Unmapped	298398	123152	0	0	0	0	35278	11980
66.647	1090.83	Unannotated	Unannotated	Unannotated	Unmapped	Unmapped	Unmapped	1109444	475276	0	0	1240	0	165944	58540
67.023	1068.82	Unannotated	Unannotated	Unannotated	Unmapped	Unmapped	Unmapped	870668	344192	0	2310	0	940	130242	40296
67.385	1046.81	Unannotated	Unannotated	Unannotated	Unmapped	Unmapped	Unmapped	564456	228162	1112	0	0	0	66030	20758
67.766	1024.79	Unannotated	Unannotated	Unannotated	Unmapped	Unmapped	Unmapped	308030	141502	0	0	1034	2122	39240	10388
71.18	1459.05	Unannotated	Unannotated	Unannotated	Unmapped	Unmapped	Unmapped	34456	15716	3526	36040	588	0	55384	37234
72.317	787.549	Unannotated	Unannotated	Unannotated	Unmapped	Unmapped	Unmapped	0	0	49020	21320	0	0	790	1378
73.174	617.551	Unannotated	Unannotated	Unannotated	Unmapped	Unmapped	Unmapped	7622	7514	12240	11830	14358	9116	17154	21790
74.872	500.372	Unannotated	Unannotated	Unannotated	Unmapped	Unmapped	Unmapped	60676	54716	70216	48440	50666	56062	61942	101228
75.044	741.524	Unannotated	Unannotated	Unannotated	Unmapped	Unmapped	Unmapped	31444	20444	50160	48008	796	318	35724	28468
75.233	1489.09	Unannotated	Unannotated	Unannotated	Unmapped	Unmapped	Unmapped	18254	14012	23080	27554	684	408	33484	29528
77.137	1003.66	Unannotated	Unannotated	Unannotated	Unmapped	Unmapped	Unmapped	4484	5774	0	0	0	0	1096	444
78.045	1484.06	Unannotated	Unannotated	Unannotated	Unmapped	Unmapped	Unmapped	20318	8350	24622	29684	548	372	17084	15678
8.12	566.888	Unannotated	Unannotated	Unannotated	Unmapped	Unmapped	Unmapped	931380	109596	1756	346482	22712	210612	3056	274
8.124	513.843	Unannotated	Unannotated	Unannotated	Unmapped	Unmapped	Unmapped	90404	155098	63336	133514	390784	131790	197652	203848
8.125	214.918	Unannotated	Unannotated	Unannotated	Unmapped	Unmapped	Unmapped	192450	87098	221336	274112	120940	101084	185552	130810
8.162	328.88	Unannotated	Unannotated	Unannotated	Unmapped	Unmapped	Unmapped	10296	11144	22800	27570	10324	10976	12014	10094
11.712	321.241	Unannotated	Unannotated	Unannotated	Unmapped	Unmapped	Unmapped	9294	13238	5264	4692	23004	8708	28988	9762
11.654	1056.68	Unannotated	Unannotated	Unannotated	Unmapped	Unmapped	Unmapped	365034	131980	1514	1204	2714	1894	20596	8940
10.231	486.355	Unannotated	Unannotated	Unannotated	Unmapped	Unmapped	Unmapped	338244	204920	23242	15906	70398	66692	92010	49260
8.332	584.356	Unannotated	Unannotated	Unannotated	Unmapped	Unmapped	Unmapped	0	0	0	0	0	0	456878	240134
8.332	486.96	Unannotated	Unannotated	Unannotated	Unmapped	Unmapped	Unmapped	902	0	1000	0	0	0	235484	133056
8.332	442.933	Unannotated	Unannotated	Unannotated	Unmapped	Unmapped	Unmapped	0	0	0	0	0	0	237132	113354
8.327	540.33	Unannotated	Unannotated	Unannotated	Unmapped	Unmapped	Unmapped	9814	1702	59118	54826	5340	5276	0	91536
8.327	478.785	Unannotated	Unannotated	Unannotated	Unmapped	Unmapped	Unmapped	2194	16036	1150	0	0	196	28300	18564
8.288	226.952	Unannotated	Unannotated	Unannotated	Unmapped	Unmapped	Unmapped	89788	1969032	8516	1941230	0	6698	11388	5628
8.215	570.713	Unannotated	Unannotated	Unannotated	Unmapped	Unmapped	Unmapped	11766	175596	18148	189010	199606	120242	83130	82234
8.204	638.7	Unannotated	Unannotated	Unannotated	Unmapped	Unmapped	Unmapped	34090	252996	22160	276430	244512	14488	34586	71540
8.193	242.943	Unannotated	Unannotated	Unannotated	Unmapped	Unmapped	Unmapped	950	0	0	0	0	39584	21582	0
8.174	310.93	Unannotated	Unannotated	Unannotated	Unmapped	Unmapped	Unmapped	1424	86110	16644	33038	99342	121070	141576	48408
8.17	440.888	Unannotated	Unannotated	Unannotated	Unmapped	Unmapped	Unmapped	1254	55758	27830	36834	49824	74532	78634	44818
8.158	534.807	Unannotated	Unannotated	Unannotated	Unmapped	Unmapped	Unmapped	172502	142210	37350	202270	107608	138580	118506	90316
8.125	288.922	Unannotated	Unannotated	Unannotated	Unmapped	Unmapped	Unmapped	997906	644220	321422	537520	412910	597460	208080	233074
8.158	492.884	Unannotated	Unannotated	Unannotated	Unmapped	Unmapped	Unmapped	320314	102208	35168	150224	40470	133754	1882	7634
8.158	242.943	Unannotated	Unannotated	Unannotated	Unmapped	Unmapped	Unmapped	3766	143842	49892	67672	152410	38818	208326	89458
8.154	226.966	Unannotated	Unannotated	Unannotated	Unmapped	Unmapped	Unmapped	3864	14854	5042	4904	3770	14766	23896	9594
8.152	442.869	Unannotated	Unannotated	Unannotated	Unmapped	Unmapped	Unmapped	269650	200172	33216	218548	73452	163874	62270	15796
8.148	502.858	Unannotated	Unannotated	Unannotated	Unmapped	Unmapped	Unmapped	5780	14516	28688	38370	13642	18324	16380	25192
8.148	238.884	Unannotated	Unannotated	Unannotated	Unmapped	Unmapped	Unmapped	83988	24324	58016	109648	32332	26684	34630	28122
8.147	372.901	Unannotated	Unannotated	Unannotated	Unmapped	Unmapped	Unmapped	3576	43340	26734	41840	38662	53512	48750	39898
8.146	564.828	Unannotated	Unannotated	Unannotated	Unmapped	Unmapped	Unmapped	41440	29320	19104	38380	27122	23828	17668	9058
8.143	570.845	Unannotated	Unannotated	Unannotated	Unmapped	Unmapped	Unmapped	2356	14574	18682	25072	16576	22928	20468	22316
8.14	282.905	Unannotated	Unannotated	Unannotated	Unmapped	Unmapped	Unmapped	75002	118344	133700	77908	86342	63946	81094	114948
8.138	424.897	Unannotated	Unannotated	Unannotated	Unmapped	Unmapped	Unmapped	707080	267696	88276	327544	107762	313412	49922	31402
8.135	304.913	Unannotated	Unannotated	Unannotated	Unmapped	Unmapped	Unmapped	241566	224672	238584	279770	234916	213968	171824	198112
8.13	350.893	Unannotated	Unannotated	Unannotated	Unmapped	Unmapped	Unmapped	64068	168844	150978	26506	51974	57106	39092	120820
8.126	281.905	Unannotated	Unannotated	Unannotated	Unmapped	Unmapped	Unmapped	729052	466902	267138	691802	508380	494004	502514	448452
42.953	977.091	Unannotated	Unannotated	Unannotated	Unmapped	Unmapped	Unmapped	0	442330	0	586	0	428	0	8964
43.404	767.886	Unannotated	Unannotated	Unannotated	Unmapped	Unmapped	Unmapped	168102	16386	7740	5056	0	0	24308	12524
43.468	993.629	Unannotated	Unannotated	Unannotated	Unmapped	Unmapped	Unmapped	41000	44920	604	5028	0	0	30280	21624
56.202	733.875	Unannotated	Unannotated	Unannotated	Unmapped	Unmapped	Unmapped	8788	170470	18826	10772	0	0	15014	31426
55.604	748.55	Unannotated	Unannotated	Unannotated	Unmapped	Unmapped	Unmapped	9932	159904	27632	14898	0	0	64502	34606
55.737	1113.81	Unannotated	Unannotated	Unannotated	Unmapped	Unmapped	Unmapped	0	53220	11094	9032	0	0	38804	14788
55.849	719.2	Unannotated	Unannotated	Unannotated	Unmapped	Unmapped	Unmapped	351880	18956	3336	1812	0	0	56366	7684
55.938	1069.78	Unannotated	Unannotated	Unannotated	Unmapped	Unmapped	Unmapped	228686	19106	2382	1530	1234	0	40386	12146
55.971	652.78	Unannotated	Unannotated	Unannotated	Unmapped	Unmapped	Unmapped	614	0	392	0	85964	1282	88108	16788
56.056	1091.8	Unannotated	Unannotated	Unannotated	Unmapped	Unmapped	Unmapped	11808	71908	8388	5642	0	0	0	18518
56.414	704.524	Unannotated	Unannotated	Unannotated	Unmapped	Unmapped	Unmapped	260938	23970	4234	3258	0	4522	38414	8234
54.136	792.577	Unannotated	Unannotated	Unannotated	Unmapped	Unmapped	Unmapped	0	49126	47014	33098	0	0	17014	24834
65.906	762.584	Unannotated	Unannotated	Unannotated	Unmapped	Unmapped	Unmapped	1026088	508102	1302	0	2046	0	177762	59802
56.505	1047.77	Unannotated	Unannotated	Unannotated	Unmapped	Unmapped	Unmapped	268518	23772	1608	2738	0	0	38622	6850
56.569	1069.78	Unannotated	Unannotated	Unannotated	Unmapped	Unmapped	Unmapped	188476	106164	6610	4752	0	0	28260	17514
56.602	299.258	Unannotated	Unannotated	Unannotated	Unmapped	Unmapped	Unmapped	1174	2696	0	0	1716	1404	0	2596
56.626	719.2	Unannotated	Unannotated	Unannotated	Unmapped	Unmapped	Unmapped	16980	154228	9556	8692	0	0	25314	25940
56.765	669.523	Unannotated	Unannotated	Unannotated	Unmapped	Unmapped	Unmapped	3534	3538	526	1670	15518	15476	15712	10954
55.565	1002.74	Unannotated	Unannotated	Unannotated	Unmapped	Unmapped	Unmapped	0	1011690	21462	8390	1636	0	443032	191142
55.454	674.503	Unannotated	Unannotated	Unannotated	Unmapped	Unmapped	Unmapped	8816	182284	5282	3472	0	0	85814	31950
55.439	733.875	Unannotated	Unannotated	Unannotated	Unmapped	Unmapped	Unmapped	383500	19010	8368	5620	396	0	61722	6334
55.349	1091.8	Unannotated	Unannotated	Unannotated	Unmapped	Unmapped	Unmapped	195118	12792	3620	2440	0	910	45856	4556
55.164	763.226	Unannotated	Unannotated	Unannotated	Unmapped	Unmapped	Unmapped	11528	133386	39754	21158	1094	456	60280	31784
55.004	1024.75	Unannotated	Unannotated	Unannotated	Unmapped	Unmapped	Unmapped	0	981500	26458	16740	0	0	409474	195898
54.856	689.177	Unannotated	Unannotated	Unannotated	Unmapped	Unmapped	Unmapped	0	473498	12344	8260	0	0	183058	107156
54.849	1113.81	Unannotated	Unannotated	Unannotated	Unmapped	Unmapped	Unmapped	152200	12526	3662	2488	934	0	11136	5862
54.789	299.258	Unannotated	Unannotated	Unannotated	Unmapped	Unmapped	Unmapped	874	2296	0	1244	1792	2056	2860	2926
54.748	1002.74	Unannotated	Unannotated	Unannotated	Unmapped	Unmapped	Unmapped	2196458	0	6020	2204	0	0	0	16734
54.748	748.551	Unannotated	Unannotated	Unannotated	Unmapped	Unmapped	Unmapped	368066	14654	6386	8908	2518	1878	16422	7170
54.67	777.901	Unannotated	Unannotated	Unannotated	Unmapped	Unmapped	Unmapped	6420	77362	48028	25372	0	0	52726	26576
54.578	674.503	Unannotated	Unannotated	Unannotated	Unmapped	Unmapped	Unmapped	413696	16496	1984	2436	0	1914	10958	9820
54.489	787.549	Unannotated	Unannotated	Unannotated	Unmapped	Unmapped	Unmapped	0	0	118642	87580	0	0	11532	7890
54.352	1046.76	Unannotated	Unannotated	Unannotated	Unmapped	Unmapped	Unmapped	0	829798	35966	12328	962	0	370892	174334
54.245	763.226	Unannotated	Unannotated	Unannotated	Unmapped	Unmapped	Unmapped	288212	12602	6786	6320	446	502	10464	6340
54.239	703.852	Unannotated	Unannotated	Unannotated	Unmapped	Unmapped	Unmapped	1433156	819828	30778	15208	896	0	355386	175598
56.916	1025.76	Unannotated	Unannotated	Unannotated	Unmapped	Unmapped	Unmapped	326936	120438	2802	1066	0	0	21112	14418
57.092	704.525	Unannotated	Unannotated	Unannotated	Unmapped	Unmapped	Unmapped	36346	120086	7852	5732	2280	0	33462	22596
57.143	1047.77	Unannotated	Unannotated	Unannotated	Unmapped	Unmapped	Unmapped	231238	134076	6356	1598	0	0	25468	20608
63.825	1266.94	Unannotated	Unannotated	Unannotated	Unmapped	Unmapped	Unmapped	545908	236088	0	0	0	0	100560	25360
65.545	1156.87	Unannotated	Unannotated	Unannotated	Unmapped	Unmapped	Unmapped	1119574	449684	0	0	0	0	180536	52666
65.31	836.633	Unannotated	Unannotated	Unannotated	Unmapped	Unmapped	Unmapped	417610	197318	0	1568	0	1562	48988	16610
65.223	791.935	Unannotated	Unannotated	Unannotated	Unmapped	Unmapped	Unmapped	2237368	1013742	0	0	1372	512	401484	164066
65.219	1178.89	Unannotated	Unannotated	Unannotated	Unmapped	Unmapped	Unmapped	980324	418754	0	668	0	412	162062	48204
64.974	851.308	Unannotated	Unannotated	Unannotated	Unmapped	Unmapped	Unmapped	391058	172914	0	0	716	0	41062	13548
64.877	806.609	Unannotated	Unannotated	Unannotated	Unmapped	Unmapped	Unmapped	2420008	1233150	0	0	3700	0	444358	176812
64.834	1200.9	Unannotated	Unannotated	Unannotated	Unmapped	Unmapped	Unmapped	861128	365560	468	0	0	0	143670	41342
64.675	865.984	Unannotated	Unannotated	Unannotated	Unmapped	Unmapped	Unmapped	339110	160664	1062	682	724	0	36662	16184
64.532	1222.91	Unannotated	Unannotated	Unannotated	Unmapped	Unmapped	Unmapped	683484	317178	0	0	0	0	124420	23106
64.528	821.285	Unannotated	Unannotated	Unannotated	Unmapped	Unmapped	Unmapped	2695194	1289276	0	0	0	0	464694	187532
64.293	835.961	Unannotated	Unannotated	Unannotated	Unmapped	Unmapped	Unmapped	0	1184768	624	0	828	0	437566	174902
64.292	880.659	Unannotated	Unannotated	Unannotated	Unmapped	Unmapped	Unmapped	272836	127686	1774	1698	1346	772	30220	11270
64.13	1244.93	Unannotated	Unannotated	Unannotated	Unmapped	Unmapped	Unmapped	594700	250970	0	0	0	0	113482	30646
63.889	850.636	Unannotated	Unannotated	Unannotated	Unmapped	Unmapped	Unmapped	2151262	992716	0	0	1416	0	363282	166500
63.705	1203.78	Unannotated	Unannotated	Unannotated	Unmapped	Unmapped	Unmapped	0	0	510	654	0	0	432	518
57.622	1025.76	Unannotated	Unannotated	Unannotated	Unmapped	Unmapped	Unmapped	11696	144336	4884	4018	940	0	30586	22350
63.556	1288.95	Unannotated	Unannotated	Unannotated	Unmapped	Unmapped	Unmapped	385096	152446	0	500	288	0	48278	19194
63.515	865.312	Unannotated	Unannotated	Unannotated	Unmapped	Unmapped	Unmapped	2030702	970730	842	976	0	0	352002	147898
63.227	879.987	Unannotated	Unannotated	Unannotated	Unmapped	Unmapped	Unmapped	1725326	784840	1084	612	776	0	285412	115220
63.202	1310.97	Unannotated	Unannotated	Unannotated	Unmapped	Unmapped	Unmapped	251288	113808	0	0	0	0	39278	15000
62.897	894.663	Unannotated	Unannotated	Unannotated	Unmapped	Unmapped	Unmapped	1303508	586610	1406	1274	1144	0	211462	59000
62.837	1332.98	Unannotated	Unannotated	Unannotated	Unmapped	Unmapped	Unmapped	208830	59470	0	0	0	0	35534	12716
62.55	909.338	Unannotated	Unannotated	Unannotated	Unmapped	Unmapped	Unmapped	907776	416770	0	638	0	0	144000	16530
62.53	1354.99	Unannotated	Unannotated	Unannotated	Unmapped	Unmapped	Unmapped	157808	50106	0	598	890	0	27388	10664
62.244	924.013	Unannotated	Unannotated	Unannotated	Unmapped	Unmapped	Unmapped	652642	291786	990	744	0	0	106646	15800
61.942	938.689	Unannotated	Unannotated	Unannotated	Unmapped	Unmapped	Unmapped	397450	177436	1222	1232	0	0	43264	17054
61.607	953.364	Unannotated	Unannotated	Unannotated	Unmapped	Unmapped	Unmapped	231004	102354	784	596	0	650	25540	9232
61.169	299.258	Unannotated	Unannotated	Unannotated	Unmapped	Unmapped	Unmapped	1140	0	0	1732	0	0	2462	3072
58.231	787.549	Unannotated	Unannotated	Unannotated	Unmapped	Unmapped	Unmapped	0	0	40254	3584	0	0	1272	9246
57.971	1003.75	Unannotated	Unannotated	Unannotated	Unmapped	Unmapped	Unmapped	21716	147816	3374	1946	2076	1642	47260	14330
54.177	1024.75	Unannotated	Unannotated	Unannotated	Unmapped	Unmapped	Unmapped	2018218	0	8362	2862	790	1822	0	23508
54.024	806.591	Unannotated	Unannotated	Unannotated	Unmapped	Unmapped	Unmapped	3938	2770	9900	12890	0	0	8566	5846
43.623	1004.9	Unannotated	Unannotated	Unannotated	Unmapped	Unmapped	Unmapped	23084	36738	0	0	0	0	10640	6374
49.4	806.581	Unannotated	Unannotated	Unannotated	Unmapped	Unmapped	Unmapped	635472	7678	180330	62214	0	0	0	27176
48.757	1266.89	Unannotated	Unannotated	Unannotated	Unmapped	Unmapped	Unmapped	2484	1652	47702	16584	0	0	41760	16778
48.884	821.256	Unannotated	Unannotated	Unannotated	Unmapped	Unmapped	Unmapped	207674	2964	29290	24370	0	0	0	17296
49.277	1244.88	Unannotated	Unannotated	Unannotated	Unmapped	Unmapped	Unmapped	7992	4742	100396	36612	0	724	26400	24318
49.327	787.548	Unannotated	Unannotated	Unannotated	Unmapped	Unmapped	Unmapped	0	0	50340	39990	0	0	10278	6488
49.356	835.931	Unannotated	Unannotated	Unannotated	Unmapped	Unmapped	Unmapped	5504	13872	363050	314332	0	0	0	135454
49.379	1200.86	Unannotated	Unannotated	Unannotated	Unmapped	Unmapped	Unmapped	181880	8022	19828	9018	612	0	50732	8588
49.664	1222.87	Unannotated	Unannotated	Unannotated	Unmapped	Unmapped	Unmapped	36042	15594	127748	48452	536	294	114682	31980
53.985	689.178	Unannotated	Unannotated	Unannotated	Unmapped	Unmapped	Unmapped	965482	41852	5324	2036	714	0	0	12772
49.771	821.256	Unannotated	Unannotated	Unannotated	Unmapped	Unmapped	Unmapped	42684	58302	472902	411148	0	0	388664	175514
49.822	787.549	Unannotated	Unannotated	Unannotated	Unmapped	Unmapped	Unmapped	0	0	86398	158832	0	0	15652	43750
49.856	1178.84	Unannotated	Unannotated	Unannotated	Unmapped	Unmapped	Unmapped	436854	11932	13744	11190	0	0	0	7998
50.091	791.905	Unannotated	Unannotated	Unannotated	Unmapped	Unmapped	Unmapped	1351672	14984	0	29422	462	0	559588	26572
50.193	1200.86	Unannotated	Unannotated	Unannotated	Unmapped	Unmapped	Unmapped	11050	54208	157150	43236	444	316	138114	47106
50.329	806.581	Unannotated	Unannotated	Unannotated	Unmapped	Unmapped	Unmapped	27256	247706	552994	427564	0	1462	468826	218324
48.642	850.607	Unannotated	Unannotated	Unannotated	Unmapped	Unmapped	Unmapped	6070	5390	228150	38614	0	0	198518	63510
48.639	976.694	Unannotated	Unannotated	Unannotated	Unmapped	Unmapped	Unmapped	113100	107494	3066	3450	0	534	22516	12126
48.628	453.785	Unannotated	Unannotated	Unannotated	Unmapped	Unmapped	Unmapped	30782	1780	2892	6820	1190	1062	9892	144094
65.92	1134.86	Unannotated	Unannotated	Unannotated	Unmapped	Unmapped	Unmapped	1212418	524778	794	0	806	540	210422	60658
48.352	1003.66	Unannotated	Unannotated	Unannotated	Unmapped	Unmapped	Unmapped	34190	47104	1656	720	216	0	10758	2368
48.271	865.282	Unannotated	Unannotated	Unannotated	Unmapped	Unmapped	Unmapped	2834	2126	117372	117122	0	312	138088	40712
47.731	879.957	Unannotated	Unannotated	Unannotated	Unmapped	Unmapped	Unmapped	2326	1212	43428	23262	0	0	52852	25264
47.523	976.695	Unannotated	Unannotated	Unannotated	Unmapped	Unmapped	Unmapped	113490	105734	4776	4696	0	0	28338	15784
47.404	684.204	Unannotated	Unannotated	Unannotated	Unmapped	Unmapped	Unmapped	4846	12348	7202	19474	13374	183892	0	0
46.822	684.202	Unannotated	Unannotated	Unannotated	Unmapped	Unmapped	Unmapped	6376	25226	15266	7506	227680	7672	219714	108676
45.354	738.533	Unannotated	Unannotated	Unannotated	Unmapped	Unmapped	Unmapped	23478	79714	8278	5750	0	0	14482	13922
45.216	788.224	Unannotated	Unannotated	Unannotated	Unmapped	Unmapped	Unmapped	0	0	23440	12634	0	0	3346	4966
45.142	788.02	Unannotated	Unannotated	Unannotated	Unmapped	Unmapped	Unmapped	328	304	22372	7320	242	0	7988	10586
44.817	753.21	Unannotated	Unannotated	Unannotated	Unmapped	Unmapped	Unmapped	56380	69492	11464	0	0	476	11858	17142
44.387	738.535	Unannotated	Unannotated	Unannotated	Unmapped	Unmapped	Unmapped	210398	18518	3692	3126	2128	0	15702	4888
43.981	993.628	Unannotated	Unannotated	Unannotated	Unmapped	Unmapped	Unmapped	36438	0	6988	522	0	0	11822	13042
43.86	753.211	Unannotated	Unannotated	Unannotated	Unmapped	Unmapped	Unmapped	204668	14314	1108	5704	0	0	14536	3948
50.428	1156.83	Unannotated	Unannotated	Unannotated	Unmapped	Unmapped	Unmapped	608276	16340	14948	8196	0	574	0	10532
50.502	777.23	Unannotated	Unannotated	Unannotated	Unmapped	Unmapped	Unmapped	1863580	27496	30908	25668	688	572	0	21658
50.571	787.549	Unannotated	Unannotated	Unannotated	Unmapped	Unmapped	Unmapped	0	0	50336	21020	0	0	173234	6738
52.558	1112.8	Unannotated	Unannotated	Unannotated	Unmapped	Unmapped	Unmapped	0	488862	100622	37440	0	0	62362	121262
53.789	1068.78	Unannotated	Unannotated	Unannotated	Unmapped	Unmapped	Unmapped	0	685342	43808	23316	1802	0	275600	149356
53.731	777.902	Unannotated	Unannotated	Unannotated	Unmapped	Unmapped	Unmapped	209220	10486	6676	4744	0	0	10336	4180
53.727	718.528	Unannotated	Unannotated	Unannotated	Unmapped	Unmapped	Unmapped	0	1045450	69982	59252	1826	2354	497054	242674
53.617	1046.76	Unannotated	Unannotated	Unannotated	Unmapped	Unmapped	Unmapped	1770826	0	9566	7054	588	0	315878	15286
53.46	703.853	Unannotated	Unannotated	Unannotated	Unmapped	Unmapped	Unmapped	1727620	32974	9204	3366	670	428	297276	17894
53.428	807.252	Unannotated	Unannotated	Unannotated	Unmapped	Unmapped	Unmapped	58652	18414	47570	15736	402	0	25090	14440
53.352	733.203	Unannotated	Unannotated	Unannotated	Unmapped	Unmapped	Unmapped	26512	1166840	152914	133014	664	0	0	275226
53.223	792.578	Unannotated	Unannotated	Unannotated	Unmapped	Unmapped	Unmapped	144404	9792	10318	7526	0	0	48550	6720
53.147	1090.79	Unannotated	Unannotated	Unannotated	Unmapped	Unmapped	Unmapped	0	564010	60910	26816	0	0	0	124498
52.947	1068.78	Unannotated	Unannotated	Unannotated	Unmapped	Unmapped	Unmapped	1543834	0	14702	5798	0	772	329112	14840
52.816	718.528	Unannotated	Unannotated	Unannotated	Unmapped	Unmapped	Unmapped	2425392	0	20042	8732	2408	1590	0	24036
52.66	747.879	Unannotated	Unannotated	Unannotated	Unmapped	Unmapped	Unmapped	0	1138460	278214	192760	550	0	154736	320882
52.647	615.536	Unannotated	Unannotated	Unannotated	Unmapped	Unmapped	Unmapped	1686	2914	3242	1638	58138	34574	26220	14990
52.628	762.555	Unannotated	Unannotated	Unannotated	Unmapped	Unmapped	Unmapped	106892	0	0	0	0	0	56160	241388
52.404	992.818	Unannotated	Unannotated	Unannotated	Unmapped	Unmapped	Unmapped	14274	0	6870	3586	0	130096	0	0
50.691	1178.84	Unannotated	Unannotated	Unannotated	Unmapped	Unmapped	Unmapped	0	172092	138992	37650	488	0	182180	56626
52.401	733.204	Unannotated	Unannotated	Unannotated	Unmapped	Unmapped	Unmapped	2732354	0	21088	13350	410	0	610642	22550
52.385	1090.79	Unannotated	Unannotated	Unannotated	Unmapped	Unmapped	Unmapped	1311472	32698	12528	7466	0	0	290318	14508
52.284	758.221	Unannotated	Unannotated	Unannotated	Unmapped	Unmapped	Unmapped	8502	18832	12800	9314	19558	41984	7600	31842
52.06	762.554	Unannotated	Unannotated	Unannotated	Unmapped	Unmapped	Unmapped	39262	1015764	400024	294218	0	0	0	326402
52.016	1134.82	Unannotated	Unannotated	Unannotated	Unmapped	Unmapped	Unmapped	45208	368458	128838	45282	0	0	0	100020
51.785	747.879	Unannotated	Unannotated	Unannotated	Unmapped	Unmapped	Unmapped	2601038	49166	17290	16336	492	0	663396	26754
51.717	1112.8	Unannotated	Unannotated	Unannotated	Unmapped	Unmapped	Unmapped	1124690	29364	19230	6870	696	0	300254	23610
51.397	777.229	Unannotated	Unannotated	Unannotated	Unmapped	Unmapped	Unmapped	45158	741736	452742	372930	782	0	625330	294974
51.388	1156.83	Unannotated	Unannotated	Unannotated	Unmapped	Unmapped	Unmapped	76018	261088	138204	103160	0	0	230518	64834
51.313	1003.66	Unannotated	Unannotated	Unannotated	Unmapped	Unmapped	Unmapped	3986	75382	996	0	0	0	6162	5924
51.303	787.549	Unannotated	Unannotated	Unannotated	Unmapped	Unmapped	Unmapped	0	0	100246	28220	0	0	21640	5856
51.121	1134.82	Unannotated	Unannotated	Unannotated	Unmapped	Unmapped	Unmapped	865766	14820	16604	11524	0	0	243318	10798
50.992	762.554	Unannotated	Unannotated	Unannotated	Unmapped	Unmapped	Unmapped	2380024	32668	24754	19604	1914	952	0	21716
50.939	791.905	Unannotated	Unannotated	Unannotated	Unmapped	Unmapped	Unmapped	39500	492434	498172	400590	658	0	0	263120
48.497	835.932	Unannotated	Unannotated	Unannotated	Unmapped	Unmapped	Unmapped	29336	2002	19580	17388	0	0	274824	12970
79.073	1484.06	Unannotated	Unannotated	Unannotated	Unmapped	Unmapped	Unmapped	12834	6478	23018	16640	422	0	18806	10022
