# Supplementary material for: Lactobacillus johnsonii N6.2 phospholipids induce immature-like dendritic cells with a migratory-regulatory-like transcriptional signature
Source: Gut Microbes. 2023 Sep 7;15(2):2252447. doi: 10.1080/19490976.2023.2252447 (PMC10486300; doi:10.1080/19490976.2023.2252447)
Supplement: Supplemental Material [file KGMI_A_2252447_SM2693.zip › Supplementary material/Table S3.xlsx]

## Sheet: DEG_log2FC_0.3
Gene_ID	Gene_name	padjust	log2FC	FoldChange
ENSRNOG00000000034	Nuak2	0.0071805	0.515503	1.42949
ENSRNOG00000000062	Pcgf3	0.00918616	0.659345	1.57937
ENSRNOG00000000068	Ppp2r5a	1.11022e-15	-0.657065	0.634167
ENSRNOG00000000073	Tmed5	0.00332666	0.417082	1.33522
ENSRNOG00000000081	Antxr2	9.99201e-16	2.06546	4.18567
ENSRNOG00000000082	Hltf	1.44329e-15	-0.910552	0.531982
ENSRNOG00000000108	Aga	0.0017681	-0.665299	0.630558
ENSRNOG00000000123	Rnf19b	0	0.845346	1.7967
ENSRNOG00000000137	Ly86	0.00830535	-0.590904	0.663927
ENSRNOG00000000142	Plxdc2	0.00110691	-1.11851	0.46057
ENSRNOG00000000155	Cog3	0.00877385	0.573493	1.48812
ENSRNOG00000000172	Sqor	0.00228052	0.35898	1.28252
ENSRNOG00000000219	Ano10	0.00219755	-0.417308	0.74882
ENSRNOG00000000221	Abhd5	0	-1.02223	0.492356
ENSRNOG00000000239	Ccl7	6.66134e-16	1.15673	2.22951
ENSRNOG00000000258	Prmt7	0.00790188	-0.33502	0.792773
ENSRNOG00000000275	Fam13c	0.00851615	1.73697	3.33333
ENSRNOG00000000302	Sesn1	0.00871591	-0.818002	0.567227
ENSRNOG00000000303	Cep57l1	0.00777212	-0.758556	0.591088
ENSRNOG00000000307	Mical1	0.000944343	-0.410797	0.752208
ENSRNOG00000000323	Prdm1	0.00736026	1.16993	2.25
ENSRNOG00000000387	Dna2	0.00156675	-0.743473	0.5973
ENSRNOG00000000417	Numa1	0.000667496	-0.372978	0.772187
ENSRNOG00000000431	Atf6b	7.8268e-06	-0.357051	0.780759
ENSRNOG00000000433	Prrt1	0.000921772	-1.29041	0.408835
ENSRNOG00000000435	Ppt2	0.000726268	-0.869126	0.547478
ENSRNOG00000000436	Egfl8	0.0092532	-0.798888	0.574792
ENSRNOG00000000456	Psmb8	0.00079586	-0.332851	0.793966
ENSRNOG00000000479	Kifc1	0.00819943	-0.314933	0.803888
ENSRNOG00000000499	Tcp11	0.00704813	1.37561	2.59477
ENSRNOG00000000503	Ppard	0	0.727895	1.65622
ENSRNOG00000000513	Mapk14	1.33227e-15	-0.654628	0.635239
ENSRNOG00000000525	Pi16	7.77156e-16	-0.976563	0.508189
ENSRNOG00000000529	Pim1	0.000889667	0.465921	1.3812
ENSRNOG00000000541	Glo1	0.00837741	-0.334489	0.793065
ENSRNOG00000000543	Frk	0.00308871	2.24548	4.74194
ENSRNOG00000000568	Slc29a3	0.00178779	-0.57046	0.673402
ENSRNOG00000000569	Vsir	4.44089e-16	-0.784662	0.580488
ENSRNOG00000000579	Marcks	0	1.5622	2.95303
ENSRNOG00000000583	Cdk19	0.00483357	-0.645598	0.639228
ENSRNOG00000000588	Slc16a10	0.00557382	-0.663991	0.63113
ENSRNOG00000000610	Cisd1	0.00446266	-0.327027	0.797178
ENSRNOG00000000635	Arid5b	0.00827192	1.26356	2.40088
ENSRNOG00000000640	Egr2	3.9968e-15	-0.62246	0.649562
ENSRNOG00000000645	Reep3	5.85894e-05	-0.422714	0.74602
ENSRNOG00000000648	Jmjd1c	0.00396888	-0.458455	0.727765
ENSRNOG00000000692	Ung	0.00224008	-0.646174	0.638973
ENSRNOG00000000697	Coro1c	9.62113e-07	-0.312681	0.805144
ENSRNOG00000000699	Selplg	0.00434582	-0.353004	0.782952
ENSRNOG00000000704	Cmklr1	1.11022e-16	1.4076	2.65296
ENSRNOG00000000715	Pou1f1	0.00787457	-1.58496	0.333333
ENSRNOG00000000777	RT1-S3	0.00407777	0.370228	1.29256
ENSRNOG00000000800	Man1a1	0	-0.621934	0.649799
ENSRNOG00000000815	Smpdl3a	1.11022e-16	-0.366259	0.775791
ENSRNOG00000000824	Dse	0	1.03837	2.05391
ENSRNOG00000000827	Ier3	0	1.68562	3.21678
ENSRNOG00000000867	Vars1	0	-0.389724	0.763275
ENSRNOG00000000869	Arhgef6	0.00923611	-0.307003	0.808319
ENSRNOG00000000894	Fry	0.00421833	-0.707064	0.612565
ENSRNOG00000000895	Rabgef1	0	1.32405	2.50368
ENSRNOG00000000907	Alox5ap	2.66454e-15	-0.595309	0.661903
ENSRNOG00000000913	Gusb	3.33067e-16	-0.534834	0.690238
ENSRNOG00000000924	Slc7a1	0	0.53406	1.448
ENSRNOG00000000937	Slc46a3	0.00464316	-1.59136	0.331858
ENSRNOG00000000940	Flt1	0.00916056	1.07464	2.10619
ENSRNOG00000000957	Rpl21	0.00854423	-0.618371	0.651406
ENSRNOG00000000968	Rnf6	0.00423412	0.468951	1.3841
ENSRNOG00000000981	Scarb1	0	-0.592692	0.663104
ENSRNOG00000000991	Arpc1b	2.22045e-16	0.415342	1.33361
ENSRNOG00000000996	Arpc1a	0.00299124	0.305189	1.23558
ENSRNOG00000000999	Smurf1	0.00269999	0.37998	1.30132
ENSRNOG00000001004	Ncor2	6.66134e-16	-0.705985	0.613024
ENSRNOG00000001010	Tecpr1	0	0.323015	1.25094
ENSRNOG00000001049	Tpt1	8.32667e-15	-0.57244	0.672479
ENSRNOG00000001079	Daglb	3.38418e-12	-0.615878	0.652533
ENSRNOG00000001098	Pds5b	0.00441456	-0.425959	0.744344
ENSRNOG00000001103	Sdk1	0.00441368	-2	0.25
ENSRNOG00000001149	Pxn	0	-0.356633	0.780985
ENSRNOG00000001158	Abcg1	0	-1.0439	0.485014
ENSRNOG00000001178	Sppl3	0.00410794	-0.374848	0.771186
ENSRNOG00000001182	Ndufv3	0.00470909	-0.394094	0.760967
ENSRNOG00000001187	Oasl	0	1.48664	2.80235
ENSRNOG00000001214	Pfkl	1.22125e-15	0.987588	1.98287
ENSRNOG00000001219	Tspear	0.00853438	-1.76553	0.294118
ENSRNOG00000001228	Pofut2	0.00701109	0.347117	1.27202
ENSRNOG00000001232	Slc19a1	0.00460887	-0.545054	0.685366
ENSRNOG00000001250	Lfng	0.00418524	-0.35045	0.78434
ENSRNOG00000001277	Mafk	0.000918482	0.606491	1.52255
ENSRNOG00000001287	Gper1	0.00428602	-1.2555	0.418848
ENSRNOG00000001288	Gpr146	0.00510015	-0.755564	0.592315
ENSRNOG00000001289		0.00216288	-0.654976	0.635086
ENSRNOG00000001299	Sun1	0.00737082	-0.385686	0.765415
ENSRNOG00000001302	Adora2a	0	2.58777	6.01167
ENSRNOG00000001316	Anapc5	0.00219047	-0.36913	0.774249
ENSRNOG00000001348	Erp29	0.0013417	-0.489854	0.712097
ENSRNOG00000001349	Mcm7	1.33227e-15	-0.819993	0.566445
ENSRNOG00000001397	Rbm19	0.00376861	0.353739	1.27787
ENSRNOG00000001414	Serpine1	0	2.98316	7.90714
ENSRNOG00000001425	Sh2b2	0.00271447	0.337659	1.2637
ENSRNOG00000001453	Baz1b	6.66134e-16	-0.806409	0.571803
ENSRNOG00000001457	Rfc2	0.00496293	-0.556304	0.680042
ENSRNOG00000001479	Gtf2i	0.000517809	-0.58277	0.667681
ENSRNOG00000001480	Ncf1	2.55351e-15	0.369745	1.29212
ENSRNOG00000001514	Cdca7	0.00455172	-0.5859	0.666234
ENSRNOG00000001518	Itga6	8.54872e-15	-1.45475	0.364819
ENSRNOG00000001524	Hat1	0.00505215	-0.319647	0.801266
ENSRNOG00000001548	Nfe2l2	1.11022e-16	0.338066	1.26406
ENSRNOG00000001582	Bach1	0.00864887	0.706099	1.63139
ENSRNOG00000001602	Ltn1	0.00548165	-0.381605	0.767583
ENSRNOG00000001608	Nxpe3	0.00867742	-1.06413	0.478261
ENSRNOG00000001628	Pcp4	0.000968623	0.85088	1.8036
ENSRNOG00000001644	Tmem30c	0.00828786	2	4
ENSRNOG00000001645	Filip1l	0	0.757887	1.69101
ENSRNOG00000001647	Ets2	2.55351e-15	0.997292	1.99625
ENSRNOG00000001654	Cpox	1.10171e-11	-0.72856	0.603506
ENSRNOG00000001692	Chaf1b	0.00563007	-0.744441	0.596899
ENSRNOG00000001701	Cbr3	0.00545774	-0.611796	0.654382
ENSRNOG00000001704	Runx1	0.00441704	-0.462298	0.725829
ENSRNOG00000001709	Ap2m1	1.33227e-15	-0.33347	0.793625
ENSRNOG00000001726	Tmem44	0.00823461	-1.80735	0.285714
ENSRNOG00000001730	Acap2	0.00365026	0.301098	1.23208
ENSRNOG00000001738	Eif4g1	9.39038e-12	-0.436036	0.739163
ENSRNOG00000001750	Chrd	0.00960243	-2.41504	0.1875
ENSRNOG00000001752	Nrros	0	-0.47244	0.720745
ENSRNOG00000001766	Tfrc	1.11022e-16	-0.401158	0.75725
ENSRNOG00000001773	Senp2	0.00746591	0.581484	1.49639
ENSRNOG00000001774	Lrch3	0.00990826	0.72239	1.64991
ENSRNOG00000001785	Etv5	0.000733057	-0.675119	0.626281
ENSRNOG00000001795	Itgb5	0.00107111	-2.22827	0.213415
ENSRNOG00000001816	Rfc4	0.00824853	-0.479044	0.717453
ENSRNOG00000001833	Mcm4	2.55351e-15	-0.996227	0.501309
ENSRNOG00000001843	Bcl6	0.00638191	0.770932	1.70637
ENSRNOG00000001869	Rab44	0.00838954	-0.398262	0.758772
ENSRNOG00000001908	Klhl6	0.00105333	-1.52041	0.348587
ENSRNOG00000001928	Il1rap	0.00315534	0.665691	1.58633
ENSRNOG00000001962	Fam3b	0.000429867	-1.90065	0.267823
ENSRNOG00000001964	Cd47	0.00279711	0.345627	1.2707
ENSRNOG00000001967	Sult1b1	0.00166424	2.87447	7.33333
ENSRNOG00000001992	Atp6v1a	5.9952e-15	-0.737945	0.599593
ENSRNOG00000002004	Prdm8	3.33067e-16	3.06413	8.36364
ENSRNOG00000002014	Stap1	0.0040665	-0.558909	0.678815
ENSRNOG00000002032	Ifngr2	1.11022e-16	0.459705	1.37526
ENSRNOG00000002039	Evi5	0.00791483	-0.420507	0.747162
ENSRNOG00000002045	Anxa3	0	0.475645	1.39054
ENSRNOG00000002051	Synj1	0.00176439	0.368497	1.29101
ENSRNOG00000002074	Rest	0.000847136	0.819428	1.76471
ENSRNOG00000002075	Cnot6l	0.00167757	-0.557327	0.67956
ENSRNOG00000002106	Usp46	0.00909517	-0.49423	0.709941
ENSRNOG00000002128	Ppat	0.0011224	-0.525134	0.694895
ENSRNOG00000002141	Cd200	4.66294e-15	1.08726	2.12471
ENSRNOG00000002159	Gpat3	0	1.1998	2.29708
ENSRNOG00000002163	Klf3	0.00743674	-0.400784	0.757447
ENSRNOG00000002191	0610040J01Rik	0.0091637	-1.18948	0.438462
ENSRNOG00000002207	Guf1	0.00791409	-0.676134	0.62584
ENSRNOG00000002225	Scarb2	1.11022e-16	-0.533153	0.691043
ENSRNOG00000002229	Adcy5	0.00734048	0.520293	1.43425
ENSRNOG00000002240	Slc49a4	0.000103475	-0.771913	0.585641
ENSRNOG00000002267	Chic2	0	0.709131	1.63482
ENSRNOG00000002273	Naaa	4.77396e-15	-1.10629	0.464488
ENSRNOG00000002278	Tec	2.49861e-05	-0.478826	0.717561
ENSRNOG00000002322	RGD1310587	0.00285028	3.14684	8.85714
ENSRNOG00000002339	Mark1	0.00136712	1.84713	3.59783
ENSRNOG00000002345	Rasgef1b	0	1.10286	2.1478
ENSRNOG00000002347	Rgl1	0.00298141	-0.420739	0.747042
ENSRNOG00000002358	Scpep1	0	-0.381735	0.767514
ENSRNOG00000002368	Iars2	0.00946591	-0.306709	0.808484
ENSRNOG00000002373	Akap1	0.00735214	-0.405082	0.755193
ENSRNOG00000002389	Morf4l2	0	0.330043	1.25705
ENSRNOG00000002393	Eprs	3.44169e-15	-0.627295	0.647389
ENSRNOG00000002408	Rbm47	0.00837961	0.597107	1.51268
ENSRNOG00000002454	Rnf2	0.00993089	0.481804	1.39649
ENSRNOG00000002460	Serpinb2	1.60982e-14	6.42354	85.8376
ENSRNOG00000002461	Nid1	0.00088151	2.26421	4.80392
ENSRNOG00000002470	Ifi47	3.88578e-15	-1.16993	0.444444
ENSRNOG00000002480	Gpr137b	0.0006552	0.662777	1.58313
ENSRNOG00000002520	Litaf	1.11022e-16	0.474701	1.38963
ENSRNOG00000002525	Ptgs2	3.55271e-15	7.83663	228.592
ENSRNOG00000002541	Pds5a	0.00429568	-0.427079	0.743766
ENSRNOG00000002542	Heatr6	0	0.927366	1.9018
ENSRNOG00000002564	Prm3	0.00998214	-1.05907	0.479943
ENSRNOG00000002566	Tnp2	0.00644377	-1.67312	0.313574
ENSRNOG00000002568	Socs1	0.00303062	0.537346	1.4513
ENSRNOG00000002572	Cacybp	6.32649e-06	-0.354191	0.782308
ENSRNOG00000002612	Ddx52	0.00766399	0.469024	1.38417
ENSRNOG00000002643	Ugdh	8.64844e-05	0.443768	1.36015
ENSRNOG00000002659	Ciita	0.00435218	-0.374396	0.771429
ENSRNOG00000002669	Cluh	0.00238779	-0.318062	0.802147
ENSRNOG00000002728	Btc	0.00296488	1.68203	3.20879
ENSRNOG00000002735	Dhx9	1.11022e-16	-0.571978	0.672694
ENSRNOG00000002749	Spag9	0	1.17144	2.25237
ENSRNOG00000002771	Ereg	1.11022e-16	3.81168	14.0421
ENSRNOG00000002775	Npl	0.00168824	-0.601324	0.659149
ENSRNOG00000002776	Sell	1.9984e-15	-1.53956	0.34399
ENSRNOG00000002792	Cxcl2	7.4496e-14	4.51939	22.9335
ENSRNOG00000002802	Cxcl1	5.32907e-15	5.08209	33.8737
ENSRNOG00000002807	Septin9	0.00352487	-0.300203	0.812138
ENSRNOG00000002810	Gfpt2	0.00861759	1.29373	2.45161
ENSRNOG00000002813	Dars2	0.0082349	-0.581896	0.668085
ENSRNOG00000002820		2.88658e-15	-0.568985	0.674091
ENSRNOG00000002829	Ppbp	1.02641e-11	0.699466	1.6239
ENSRNOG00000002843	Cxcl6	9.99201e-16	6.58554	96.0385
ENSRNOG00000002848	Maoa	0	-0.640534	0.641476
ENSRNOG00000002855	Rfc1	0.00892301	-0.383664	0.766488
ENSRNOG00000002895	Nagpa	0.00455055	-0.366046	0.775906
ENSRNOG00000002903	Specc1	0.00227027	-0.960412	0.51391
ENSRNOG00000002916	Ca4	4.44089e-16	2.54603	5.84027
ENSRNOG00000002926	Uap1	0	0.72574	1.65375
ENSRNOG00000002934	Atp1b1	0.0073848	-0.551916	0.682114
ENSRNOG00000002964	Xcl1	0.00264582	0.749901	1.68168
ENSRNOG00000002997	Slc9a3r2	0.00454286	-0.444857	0.734657
ENSRNOG00000003029	Calr	6.66134e-16	-0.368447	0.774616
ENSRNOG00000003042	Eef1aknmt	0.00472845	-0.457805	0.728093
ENSRNOG00000003069	Cd38	0.00181182	1.54714	2.92237
ENSRNOG00000003075	Tmem39a	3.33067e-16	0.677535	1.59941
ENSRNOG00000003084	Parp1	0	-0.980322	0.506867
ENSRNOG00000003094	Cmahp	9.01918e-05	2.87447	7.33333
ENSRNOG00000003095	Fgfbp1	0.00805225	2.42381	5.36585
ENSRNOG00000003104	Trpv2	3.44169e-15	-0.569474	0.673862
ENSRNOG00000003123	Rpa1	0	-0.97817	0.507623
ENSRNOG00000003125	Rogdi	0.00363402	-0.425992	0.744327
ENSRNOG00000003135	Fcrlb	0.00280703	0.962561	1.94877
ENSRNOG00000003136	Fcrla	0	0.909026	1.87778
ENSRNOG00000003139	Smc1a	0	-0.570017	0.673609
ENSRNOG00000003144	Gprc5c	0.00167385	-1.57167	0.33642
ENSRNOG00000003170	Nlrp3	5.32907e-15	1.73844	3.33675
ENSRNOG00000003177	Mat2b	0.00455654	-0.312633	0.805171
ENSRNOG00000003217	Lgals3bp	1.11022e-16	-0.49771	0.70823
ENSRNOG00000003223	Degs1	0	0.437682	1.35443
ENSRNOG00000003226	Mprip	0.00461503	-0.367896	0.774912
ENSRNOG00000003234	Mgrn1	0.00306021	0.346905	1.27183
ENSRNOG00000003254	Il23a	0.00323615	1.2997	2.46178
ENSRNOG00000003259	C1qtnf1	0.00514716	0.598823	1.51448
ENSRNOG00000003276	Myo1d	0.00827926	0.914086	1.88437
ENSRNOG00000003278	Map3k14	0.00798998	0.470989	1.38606
ENSRNOG00000003280	Grin2c	0.00071858	3.44846	10.9167
ENSRNOG00000003289	Lap3	8.3386e-05	-0.414551	0.750253
ENSRNOG00000003291	Creg1	1.22125e-15	-0.646206	0.638958
ENSRNOG00000003300	Btg2	0.00327448	0.372303	1.29442
ENSRNOG00000003338	Pmp22	0.00101081	1.41854	2.67315
ENSRNOG00000003343	Canx	1.11022e-16	-0.368283	0.774704
ENSRNOG00000003365	Cadm3	0.00673722	-0.720532	0.606873
ENSRNOG00000003388	Cenpf	0.00164196	-0.740385	0.59858
ENSRNOG00000003397	Adprm	7.77156e-16	0.992865	1.99013
ENSRNOG00000003403	Slc35f5	0.00759392	0.425819	1.34334
ENSRNOG00000003424	Elac2	0.0073769	-0.336914	0.791733
ENSRNOG00000003486	Mnda	0	-1.96761	0.255676
ENSRNOG00000003494	Ppfia4	0.00767286	-2.3505	0.196078
ENSRNOG00000003495	Prpf8	0	-0.505298	0.704515
ENSRNOG00000003504	Rnaseh2a	0.00522362	-0.388306	0.764026
ENSRNOG00000003515	Ephx1	0.00161767	-1.23488	0.424877
ENSRNOG00000003536	Rufy1	4.44583e-06	-0.404548	0.755473
ENSRNOG00000003538	Adamts4	0.00377675	2.37851	5.2
ENSRNOG00000003541	Pggt1b	0.0078883	0.656996	1.5768
ENSRNOG00000003551	B4galt3	0.00280169	0.399868	1.31939
ENSRNOG00000003613	Mid1	0.00952008	-2.28011	0.205882
ENSRNOG00000003673	Nup85	0.00505529	-0.479068	0.717441
ENSRNOG00000003674	Pir	0.00709243	0.597322	1.51291
ENSRNOG00000003679	Med13	0.00614249	0.444151	1.36051
ENSRNOG00000003686	Tbl1x	1.18298e-11	-0.848065	0.555529
ENSRNOG00000003687	Rgs2	4.44089e-16	1.36045	2.56766
ENSRNOG00000003689	Nono	0.000115503	-0.618078	0.651538
ENSRNOG00000003703	Mcm6	3.44169e-15	-1.16601	0.445652
ENSRNOG00000003728	Xylt2	0.00756135	-0.3995	0.758121
ENSRNOG00000003745	Atf3	0	0.708552	1.63416
ENSRNOG00000003800	Rgs9	1.91194e-06	1.02833	2.03966
ENSRNOG00000003815	Slc25a11	0.00165598	-0.336271	0.792086
ENSRNOG00000003861	Gorab	0.00993423	0.861199	1.81655
ENSRNOG00000003873	Cpd	0	1.1529	2.2236
ENSRNOG00000003879	Rnf167	0.0072225	-0.409694	0.752783
ENSRNOG00000003895	Rgs1	2.33147e-15	1.3884	2.61788
ENSRNOG00000003923	Rab21	0.00280235	0.366168	1.28892
ENSRNOG00000003924	Pi4k2b	0.000770491	0.694219	1.61801
ENSRNOG00000003927	Cd55	0	0.958489	1.94327
ENSRNOG00000003947	Ntn1	0	1.06233	2.0883
ENSRNOG00000003954	Il2rg	0.000681439	0.351367	1.27577
ENSRNOG00000003959	Rgs18	0.00226609	-0.585871	0.666247
ENSRNOG00000003969	Fam20a	2.22045e-16	4.08746	17
ENSRNOG00000003970	Tnpo2	0.00279908	0.335991	1.26224
ENSRNOG00000003971	Gosr1	0.00664051	0.356192	1.28004
ENSRNOG00000003992	Pik3r6	0.00949638	-0.925232	0.526596
ENSRNOG00000004006	Dnajb9	0.00268873	0.665033	1.5856
ENSRNOG00000004019	Phlda1	6.66134e-16	1.4773	2.78428
ENSRNOG00000004026	Atp2b1	0	0.572289	1.48688
ENSRNOG00000004032	Tmem94	0.00867781	-0.329714	0.795694
ENSRNOG00000004048	Lrrk2	1.11022e-16	-0.564709	0.676092
ENSRNOG00000004063	Sh3pxd2b	0.000899189	0.769126	1.70424
ENSRNOG00000004100	Trib1	0.00114307	0.910762	1.88004
ENSRNOG00000004111	Soat1	0.00521301	-0.486918	0.713548
ENSRNOG00000004139	Ndel1	0	0.69675	1.62085
ENSRNOG00000004146	Coro7	0.000440288	-0.507391	0.703493
ENSRNOG00000004152	Lrp12	0	1.00835	2.0116
ENSRNOG00000004185	Mon2	0.00719496	0.314769	1.24381
ENSRNOG00000004195	Dtl	0.0096443	-0.86847	0.547727
ENSRNOG00000004196	Rps29	0.00155376	-0.593746	0.66262
ENSRNOG00000004226	Irak3	1.11022e-16	1.61016	3.05287
ENSRNOG00000004242	Pole2	0.00387263	-1.26667	0.415617
ENSRNOG00000004249	Tlr7	3.33067e-16	1.92531	3.79819
ENSRNOG00000004257	Ctps2	0.00175744	-0.615092	0.652888
ENSRNOG00000004263	Ints7	0.00955946	-0.368845	0.774402
ENSRNOG00000004280	Tcn2	0.00502268	-0.375349	0.770919
ENSRNOG00000004284	Btg1	0	0.361233	1.28452
ENSRNOG00000004292	Sptssa	0.00934522	-0.364289	0.776851
ENSRNOG00000004328	Deptor	0.00922243	-1.64245	0.320312
ENSRNOG00000004342	Ahr	0.00277533	0.906186	1.87408
ENSRNOG00000004345	Daam1	0.000532958	0.656675	1.57645
ENSRNOG00000004362	Rps6ka5	0.00128983	1.02463	2.03444
ENSRNOG00000004367	Elk3	0.000920546	0.410485	1.32913
ENSRNOG00000004380	Il12b	0	2.8819	7.37121
ENSRNOG00000004395	Fbxw11	0.0028639	0.313594	1.2428
ENSRNOG00000004409	Sash3	0.000975252	-0.382092	0.767324
ENSRNOG00000004411	Tspan8	0.00470598	-1.22849	0.426763
ENSRNOG00000004414	F11r	0.0049708	-0.337051	0.791658
ENSRNOG00000004417	Fam117a	0.00465308	-0.375295	0.770948
ENSRNOG00000004430	Cep131	0.00791955	-0.621703	0.649903
ENSRNOG00000004437	Map2k6	0.00197013	-2.46512	0.181102
ENSRNOG00000004474	Klhdc2	0.00182062	-0.540792	0.687394
ENSRNOG00000004494	Lta4h	3.66374e-15	-0.904461	0.534232
ENSRNOG00000004498	Scin	0	4.40115	21.129
ENSRNOG00000004500	Myc	2.10942e-15	-0.898156	0.536572
ENSRNOG00000004503	L3hypdh	0.00997761	-2.09954	0.233333
ENSRNOG00000004517	Igf1	9.99201e-16	-0.823927	0.564902
ENSRNOG00000004518	Cacnb1	0.0086252	1.2737	2.41781
ENSRNOG00000004540	Clec3b	0.00792207	-1.42253	0.373057
ENSRNOG00000004563	Sec24a	0.00320557	0.652448	1.57183
ENSRNOG00000004575	Il1a	0	5.87891	58.8477
ENSRNOG00000004647	Il10	0	5.38313	41.7333
ENSRNOG00000004649	Il1b	0	4.96539	31.2416
ENSRNOG00000004677	Zeb2	0.00333411	0.553921	1.46807
ENSRNOG00000004687	Thbd	0.00762126	0.499306	1.41353
ENSRNOG00000004726	Mapkapk2	3.88578e-15	0.425402	1.34295
ENSRNOG00000004757	Tmem158	0.00500979	-0.782886	0.581203
ENSRNOG00000004772	Cytip	6.66134e-16	-0.491643	0.711215
ENSRNOG00000004793	Ncln	2.81997e-14	-0.530817	0.692163
ENSRNOG00000004827	Papola	1.11022e-16	-0.482319	0.715826
ENSRNOG00000004839	B4galnt1	4.55191e-15	-0.407628	0.753862
ENSRNOG00000004865	Pkd1l1	0.00851615	1.73697	3.33333
ENSRNOG00000004874	Flrt3	0.00239818	1.47085	2.77184
ENSRNOG00000004908	Smc6	1.11022e-16	-0.819187	0.566761
ENSRNOG00000004912	Itgav	0.00778778	0.642379	1.5609
ENSRNOG00000004917	Rasal2	0.000744365	-1.07751	0.473847
ENSRNOG00000004921	Nusap1	0.00659212	-0.522127	0.696344
ENSRNOG00000004962	Prdm4	0.0081596	0.468882	1.38404
ENSRNOG00000004964	Erbb3	0.00682747	-0.947877	0.518395
ENSRNOG00000004973	Ppp2r5c	0.00215208	-0.431883	0.741294
ENSRNOG00000005043	Cpeb2	0.00213685	0.831142	1.77909
ENSRNOG00000005053	Egln3	0	1.52053	2.86895
ENSRNOG00000005058	Lpcat4	0.00183108	-0.536815	0.689291
ENSRNOG00000005101	Mia2	0.00496084	-0.36934	0.774137
ENSRNOG00000005111	Nutm1	0.00874353	-1.64386	0.32
ENSRNOG00000005126	Slc66a3	0.00499039	-0.435486	0.739444
ENSRNOG00000005157	Rbbp7	0	-0.622508	0.649541
ENSRNOG00000005175	Sgpp1	0.00148873	-0.393365	0.761352
ENSRNOG00000005193	Pfas	0.00730288	-0.445634	0.734262
ENSRNOG00000005196	Slc12a6	0.00197989	-0.389871	0.763198
ENSRNOG00000005214	Plek	0	1.06214	2.08803
ENSRNOG00000005261	Fbxl5	0	0.755637	1.68838
ENSRNOG00000005263	Scaf11	0.0036821	-0.321017	0.800505
ENSRNOG00000005274	Vrk1	0.00151857	-0.40129	0.757181
ENSRNOG00000005298	Zfp513	0.00290029	0.356402	1.28023
ENSRNOG00000005308	Tmx2	0.0053874	-0.392733	0.761685
ENSRNOG00000005342	Rassf5	0.00011257	-0.376246	0.77044
ENSRNOG00000005347	Fjx1	1.11022e-16	3.10434	8.6
ENSRNOG00000005378	Gna15	3.47755e-05	-0.496625	0.708763
ENSRNOG00000005388	Rassf3	1.22125e-15	-0.990355	0.503354
ENSRNOG00000005389	Ppp2ca	0.0072846	0.861309	1.81669
ENSRNOG00000005390	Nup210	0.000121315	-0.635575	0.643684
ENSRNOG00000005392	Ngfr	0.00463103	-1.10069	0.466292
ENSRNOG00000005406	Clint1	6.29474e-12	0.314028	1.24317
ENSRNOG00000005417	Zhx2	3.33067e-16	1.97635	3.93496
ENSRNOG00000005434	Sptbn1	6.7536e-06	-0.556117	0.68013
ENSRNOG00000005515	Rhbdl3	0.00884124	1.41504	2.66667
ENSRNOG00000005524	Pno1	0.0076172	0.325405	1.25302
ENSRNOG00000005528	Tbk1	0.00696202	0.312822	1.24214
ENSRNOG00000005575	Abi3	0.00740513	-0.650666	0.636986
ENSRNOG00000005576	Rpia	0.00419048	-0.306653	0.808515
ENSRNOG00000005587	Suclg1	0.00039961	-0.325692	0.797916
ENSRNOG00000005602	Mthfd1	1.11022e-16	-0.677083	0.625429
ENSRNOG00000005610	Yipf4	0.00808572	0.302978	1.23369
ENSRNOG00000005615	Gadd45a	0.00267196	0.340356	1.26607
ENSRNOG00000005659	Aurkb	0.00753887	-0.312069	0.805485
ENSRNOG00000005705	Qpct	0.00517561	-0.584175	0.667031
ENSRNOG00000005720	Spic	0.00957812	-0.876942	0.544521
ENSRNOG00000005730	Pcmtd1	0.0043151	-0.635524	0.643707
ENSRNOG00000005731	Birc3	0	1.08189	2.1168
ENSRNOG00000005772	Hacd4	0.00150037	-1.80735	0.285714
ENSRNOG00000005788	Cdk5rap2	0.00931995	-0.684062	0.622411
ENSRNOG00000005810	Nlrc4	0	1.74324	3.34786
ENSRNOG00000005811		0.0032836	0.67098	1.59215
ENSRNOG00000005821	RGD1306484	0.000223433	-3.49985	0.0883978
ENSRNOG00000005849	Aco1	0	-0.627466	0.647312
ENSRNOG00000005854	Angpt1	0	1.56684	2.96256
ENSRNOG00000005865	Itprid2	2.30926e-14	0.871668	1.82978
ENSRNOG00000005871	Il1rn	2.33147e-15	0.780578	1.71782
ENSRNOG00000005877	Lrpprc	0.0018786	-0.370717	0.773398
ENSRNOG00000005879	Maml2	0.000889236	1.75118	3.36634
ENSRNOG00000005900	Slc2a6	9.99201e-16	1.67575	3.19485
ENSRNOG00000005903	St14	0.00226213	-0.583923	0.667147
ENSRNOG00000005905	Pde4b	1.66533e-15	3.45044	10.9317
ENSRNOG00000005908	Dmtf1	0.00829343	0.514379	1.42838
ENSRNOG00000005927	Cpsf6	0.00771483	-0.38627	0.765105
ENSRNOG00000005932	Megf9	0.00814866	-0.577774	0.669997
ENSRNOG00000005935	A3galt2	3.77476e-15	1.1347	2.19572
ENSRNOG00000005964	Nr4a3	0	0.760648	1.69425
ENSRNOG00000005970	Lrrc1	0.000966363	1.04052	2.05696
ENSRNOG00000005971	Gpr176	0.00866874	1.54432	2.91667
ENSRNOG00000006000	Cdk12	0.00570695	0.400818	1.32026
ENSRNOG00000006001	Luc7l2	0.00560604	-0.443336	0.735432
ENSRNOG00000006004	Phc2	2.48468e-12	0.504189	1.41833
ENSRNOG00000006019	G0s2	0.00390295	0.721099	1.64844
ENSRNOG00000006048	Ezh2	0.00717472	-0.389459	0.763416
ENSRNOG00000006052	Sulf2	1.36557e-14	-1.91523	0.265129
ENSRNOG00000006077	Snx5	1.73272e-06	-0.368922	0.774361
ENSRNOG00000006079	Psd4	8.88178e-16	0.567306	1.48175
ENSRNOG00000006094	Cd44	0	0.892199	1.856
ENSRNOG00000006110	Jph1	0.00741029	-2.1375	0.227273
ENSRNOG00000006116	Hk2	0.00264751	0.341616	1.26718
ENSRNOG00000006167	Rasal3	0.00221502	-0.39531	0.760326
ENSRNOG00000006227	Ifih1	0.00714865	0.621882	1.53888
ENSRNOG00000006228	Pdia4	1.11022e-16	-0.414138	0.750468
ENSRNOG00000006231	Ptpro	1.11022e-16	0.718606	1.64559
ENSRNOG00000006241	Marchf7	0.00714898	0.444253	1.36061
ENSRNOG00000006248	Trim37	0.00294001	-0.67005	0.628485
ENSRNOG00000006302	Gclc	0	0.423201	1.3409
ENSRNOG00000006304	Mdm2	0.00210946	0.458732	1.37433
ENSRNOG00000006327	Rcc2	5.14646e-05	-0.534496	0.6904
ENSRNOG00000006329	Peli1	0.000132758	1.07911	2.11274
ENSRNOG00000006331	Elovl5	0.00849085	-0.48703	0.713493
ENSRNOG00000006380	Srsf6	0.00103219	-0.370769	0.77337
ENSRNOG00000006388	Pygl	2.33147e-15	-0.679817	0.624244
ENSRNOG00000006391	Smarcad1	0.00299649	0.498795	1.41303
ENSRNOG00000006392	Xrcc6	0.0045915	-0.566025	0.675475
ENSRNOG00000006400	Tbc1d14	0.00205813	-0.341481	0.78923
ENSRNOG00000006418	Samhd1	0.00172864	-0.729709	0.603025
ENSRNOG00000006444	Fkbp4	5.2065e-12	-0.552945	0.681627
ENSRNOG00000006450	Erbb2	0.00851615	1.73697	3.33333
ENSRNOG00000006462	Ero1a	7.77156e-16	0.965335	1.95252
ENSRNOG00000006469	Cdk2	0.00601169	-0.640786	0.641363
ENSRNOG00000006483	Heatr5a	0.00843195	-0.394171	0.760926
ENSRNOG00000006514	Vezt	0.0058486	0.496383	1.41067
ENSRNOG00000006526	Sema3c	3.55271e-15	0.966413	1.95398
ENSRNOG00000006569	Itgb8	0	3.99207	15.9123
ENSRNOG00000006583	Hpgds	0	1.62765	3.09009
ENSRNOG00000006604	Thy1	0	0.550079	1.46417
ENSRNOG00000006615	Mtap	0.00462856	-0.384418	0.766088
ENSRNOG00000006619	Dnajc9	8.47722e-05	-0.634996	0.643943
ENSRNOG00000006623	Cd302	0	0.424462	1.34207
ENSRNOG00000006628	Dusp16	0	1.9343	3.82192
ENSRNOG00000006697	Pip4p2	0.00451334	-0.588774	0.664908
ENSRNOG00000006700	Ntaq1	0.0022374	0.385325	1.30615
ENSRNOG00000006705	Mkks	0.00713132	0.490427	1.40486
ENSRNOG00000006720	Rnpep	0	-0.870803	0.546842
ENSRNOG00000006763	Rbm18	3.33067e-16	0.664397	1.58491
ENSRNOG00000006766	Laptm4b	0.00402078	-0.418373	0.748268
ENSRNOG00000006767	Cst7	2.10942e-15	0.613383	1.52984
ENSRNOG00000006778	Mmp19	3.44169e-15	-0.813929	0.568831
ENSRNOG00000006779	Crot	0.00984884	-0.547024	0.684431
ENSRNOG00000006787	Dhcr24	0	-0.55305	0.681578
ENSRNOG00000006814	Klrg2	0.00772751	-0.64774	0.638279
ENSRNOG00000006833	Rb1cc1	0	0.6241	1.54125
ENSRNOG00000006846	En2	0.00211729	-2.71621	0.152174
ENSRNOG00000006859	Insig1	0.000730434	-0.564827	0.676036
ENSRNOG00000006867	Etv1	0.00215111	-1.9153	0.265116
ENSRNOG00000006868	Ube2z	0.00806653	0.374332	1.29624
ENSRNOG00000006884	RGD1563263	0.000963213	5.87652	58.75
ENSRNOG00000006926	Atp6v0d2	0.00149468	-0.437233	0.73855
ENSRNOG00000006934	Acvr1b	0.00119302	0.682913	1.60538
ENSRNOG00000006940	Ncf4	0	0.446097	1.36235
ENSRNOG00000006946	Arhgap9	4.32987e-15	-0.515805	0.699403
ENSRNOG00000006952	Prex1	0.000881174	0.506492	1.42059
ENSRNOG00000006963	Ctse	0.00727054	-0.768117	0.587183
ENSRNOG00000006965	Aff4	0	0.806937	1.74949
ENSRNOG00000006966	Nfia	0.000700994	-2.76553	0.147059
ENSRNOG00000006989	Vamp2	0.00338084	0.482161	1.39683
ENSRNOG00000006996	Mms22l	0.00833757	-0.655721	0.634758
ENSRNOG00000007002	Lif	0	3.16877	8.99281
ENSRNOG00000007012	Ly75	0.000865674	0.604148	1.52008
ENSRNOG00000007027	Hgf	1.11022e-16	-1.81335	0.28453
ENSRNOG00000007031	Trim9	0	-2.78136	0.145455
ENSRNOG00000007033	Sorcs2	0.00171418	-0.910025	0.532176
ENSRNOG00000007036	Tgfbr1	2.33147e-15	-0.815453	0.56823
ENSRNOG00000007048	Rap1b	7.10543e-15	0.825516	1.77217
ENSRNOG00000007062	Rin3	1.22125e-15	-0.69995	0.615593
ENSRNOG00000007081	Xdh	2.22045e-16	-1.01501	0.494825
ENSRNOG00000007089	Lgmn	0	-0.700834	0.615217
ENSRNOG00000007118	Eva1a	0.00852324	0.672204	1.59351
ENSRNOG00000007120	Mtmr3	0.000225824	-0.477889	0.718027
ENSRNOG00000007133	Plxnb2	8.99281e-15	-0.589861	0.664407
ENSRNOG00000007136	Anxa7	0	0.394879	1.31483
ENSRNOG00000007151	Cdk14	0	1.09284	2.13294
ENSRNOG00000007159	Ccl2	6.66134e-16	2.82484	7.08537
ENSRNOG00000007164	Cln6	0.00202966	-0.512911	0.700807
ENSRNOG00000007177	Poglut3	0.00498624	-0.609279	0.655524
ENSRNOG00000007221	Dut	0.00476127	-0.547328	0.684286
ENSRNOG00000007224	Bmt2	0.00715113	0.577129	1.49188
ENSRNOG00000007234	Cyp51	0	-0.771627	0.585757
ENSRNOG00000007242	Ehmt1	0.00191069	-0.616804	0.652114
ENSRNOG00000007271	Map3k9	0.00345159	0.843094	1.79389
ENSRNOG00000007284	Slc2a1	5.32907e-15	1.28634	2.43909
ENSRNOG00000007304	Herc3	0.000269061	-1.49583	0.354577
ENSRNOG00000007319	Trib3	0.00305954	0.40369	1.32289
ENSRNOG00000007349	Ascc2	0.00616809	0.49415	1.40849
ENSRNOG00000007350	Rac2	3.77476e-15	0.64057	1.55895
ENSRNOG00000007387	Per1	0.00373722	0.513441	1.42745
ENSRNOG00000007390	Nfkbia	4.44089e-16	1.93305	3.81863
ENSRNOG00000007391	Hes7	0.004269	-1.27053	0.414508
ENSRNOG00000007400	Srebf2	9.99201e-16	-0.548848	0.683566
ENSRNOG00000007415	Ptgs1	0	-1.24266	0.422592
ENSRNOG00000007437	Irf5	3.33067e-16	-0.354149	0.782331
ENSRNOG00000007443	Jag1	1.66533e-15	2.73394	6.65272
ENSRNOG00000007445	Asph	0.00154792	-1.06103	0.47929
ENSRNOG00000007484	Ehf	0.00897931	1.93289	3.81818
ENSRNOG00000007529	Bmf	0.00507176	-0.560638	0.678002
ENSRNOG00000007539	Rsad2	0.000922656	1.62027	3.07432
ENSRNOG00000007541	Fhl3	0.00432268	-0.31348	0.804698
ENSRNOG00000007545	Angptl4	0.00514961	-0.820392	0.566288
ENSRNOG00000007582	Zswim4	0	1.12309	2.17813
ENSRNOG00000007584	Ehd4	0	-0.534604	0.690348
ENSRNOG00000007637	Acer2	0.00972441	-2.62803	0.161765
ENSRNOG00000007650	Cd63	2.22045e-15	-0.346011	0.786757
ENSRNOG00000007657	Col27a1	0.00704813	2.28293	4.86667
ENSRNOG00000007665	Cse1l	0.00105278	-0.405356	0.75505
ENSRNOG00000007687	Sema7a	0	0.981439	1.97443
ENSRNOG00000007743	Mgst1	0.000947988	-0.46249	0.725733
ENSRNOG00000007759	Foxd2	0.00924314	-2.53343	0.172727
ENSRNOG00000007775	Cmpk1	1.11022e-16	-0.352416	0.783271
ENSRNOG00000007793	Pnrc1	0.000923238	0.65759	1.57745
ENSRNOG00000007797		0.00290605	1.99291	3.98039
ENSRNOG00000007805	Mybl2	0.00639233	-0.476798	0.718571
ENSRNOG00000007821	Dyrk2	0.00242077	-0.606204	0.656923
ENSRNOG00000007859	Cep83	0.00997836	-0.411514	0.751834
ENSRNOG00000007890	Usp1	4.44089e-16	-0.558685	0.678921
ENSRNOG00000007906	Bub1b	0.00419049	-0.536984	0.68921
ENSRNOG00000007918	Tbxas1	2.44249e-15	-0.612647	0.653996
ENSRNOG00000007921	Hnrnpm	0.00406411	-0.514097	0.700231
ENSRNOG00000007926	Map2k5	0.00916874	-0.58208	0.668
ENSRNOG00000007946	Bcl2l1	5.55112e-16	0.679967	1.6021
ENSRNOG00000007990	Adipor2	0.00150939	-0.56314	0.676827
ENSRNOG00000007998	Ssb	8.12379e-06	-0.319788	0.801187
ENSRNOG00000008005	Akna	0	0.832498	1.78077
ENSRNOG00000008012	Abcb1b	0	0.445463	1.36175
ENSRNOG00000008024	Pxk	0.000213232	-0.446015	0.734067
ENSRNOG00000008036	Dennd4c	0.00983685	-0.496938	0.708609
ENSRNOG00000008045	Slamf9	0.00194444	-0.760119	0.590448
ENSRNOG00000008048	Plscr2	3.33067e-16	0.790893	1.73015
ENSRNOG00000008055	Ccne2	0.0095188	-0.62885	0.646692
ENSRNOG00000008063	Hibadh	0.00852966	-0.348831	0.78522
ENSRNOG00000008064	Naga	0.00159424	-0.374697	0.771267
ENSRNOG00000008082	Rgs6	0.00841525	2	4
ENSRNOG00000008103	Mdh1	0.00219609	-0.358147	0.780166
ENSRNOG00000008108	Ubr7	0.002199	-0.564077	0.676388
ENSRNOG00000008115	Arhgap11a	0.00210425	-0.326053	0.797716
ENSRNOG00000008116	Plpp3	0	2.00685	4.01903
ENSRNOG00000008141	Nppb	0.00748048	1.66641	3.17424
ENSRNOG00000008153	Crtam	0.00919706	1.79518	3.47059
ENSRNOG00000008159	Msantd3	0.00293081	0.762549	1.69649
ENSRNOG00000008165	Tpx2	0.00134815	-0.452169	0.730943
ENSRNOG00000008167	Abhd6	0.00849338	-0.475268	0.719333
ENSRNOG00000008177	Pim2	0.00272229	1.15547	2.22756
ENSRNOG00000008180	Lyn	8.88178e-16	0.856401	1.81052
ENSRNOG00000008190	Pnpla7	0.00405245	-0.446919	0.733608
ENSRNOG00000008209	St3gal1	0.000963074	0.325131	1.25278
ENSRNOG00000008245	AABR07054614.1	0.00727609	-1.82938	0.281385
ENSRNOG00000008247	Ikbip	0.00892616	-0.688539	0.620482
ENSRNOG00000008283	B4galt5	4.77396e-15	-0.680157	0.624097
ENSRNOG00000008292	Hif1a	0	1.45856	2.74835
ENSRNOG00000008310	Mpo	1.34337e-14	-0.557527	0.679466
ENSRNOG00000008331	Washc4	0.00314938	0.431503	1.34864
ENSRNOG00000008400	Pml	0.00177413	-0.652194	0.636312
ENSRNOG00000008409	Myo1f	9.99201e-16	-0.911867	0.531497
ENSRNOG00000008411	Sec23b	5.72042e-12	0.364942	1.28783
ENSRNOG00000008421	Klhl5	0.00215383	-0.62192	0.649805
ENSRNOG00000008444	Cbl	0.00782934	0.905082	1.87265
ENSRNOG00000008451	Fut8	7.73683e-06	-0.886925	0.540765
ENSRNOG00000008467	Agbl2	0.00600851	-1.73697	0.3
ENSRNOG00000008478	Mmp13	3.33067e-16	8.5632	378.25
ENSRNOG00000008479	Slc8a1	0.00397744	-1.04331	0.485214
ENSRNOG00000008482	Rbms1	0.00838894	0.383727	1.30471
ENSRNOG00000008510	Abtb2	0.00172281	0.864289	1.82044
ENSRNOG00000008519	Dipk2a	0.00587346	-0.5629	0.67694
ENSRNOG00000008525	Csf3	1.11022e-15	9.69915	831.259
ENSRNOG00000008560	Ccdc30	0.0015828	-3.05063	0.12069
ENSRNOG00000008622	Creb5	0.00299072	1.27645	2.42241
ENSRNOG00000008629	Secisbp2l	0.000426497	0.467304	1.38252
ENSRNOG00000008663	Nat10	0.00718761	-0.361259	0.778485
ENSRNOG00000008713	Slc41a2	1.11022e-16	1.07954	2.11336
ENSRNOG00000008736	Slamf8	0	0.794776	1.73481
ENSRNOG00000008738	Tp53i11	5.55112e-16	1.07423	2.1056
ENSRNOG00000008754	Flvcr2	0.00401682	-0.564258	0.676303
ENSRNOG00000008755	Acox1	0.00225605	-0.35759	0.780467
ENSRNOG00000008758	Tspan18	0	4.64386	25
ENSRNOG00000008786	Ap1b1	0.00106079	-0.34002	0.79003
ENSRNOG00000008797	Tmpo	3.88578e-15	-0.400544	0.757573
ENSRNOG00000008816	Gpnmb	0	-1.13739	0.454581
ENSRNOG00000008830	Nfe2l1	8.07276e-12	0.4514	1.36737
ENSRNOG00000008837	Ass1	1.86517e-14	1.42589	2.68679
ENSRNOG00000008839	Pparg	1.11022e-16	-1.40148	0.378541
ENSRNOG00000008841	Orc1	0.00825324	-0.754668	0.592683
ENSRNOG00000008851	Slc35b4	0	-0.675097	0.62629
ENSRNOG00000008857	Adamts10	0.00162148	-0.886949	0.540757
ENSRNOG00000008859	Tank	0.00325445	0.497246	1.41152
ENSRNOG00000008870	Atf7ip	0.00519145	-0.442059	0.736083
ENSRNOG00000008908	Slc35a1	0.00737943	-0.414807	0.75012
ENSRNOG00000008922	Trim14	0.00633555	-0.874469	0.545455
ENSRNOG00000008929	Aebp2	0.00279772	0.549058	1.46313
ENSRNOG00000008930	Tnfsf15	0	2.10093	4.28986
ENSRNOG00000008932	Ncapd3	0.00189813	-0.716797	0.608447
ENSRNOG00000008945	Nans	1.11022e-16	-0.374473	0.771387
ENSRNOG00000008947	Cpz	0.007791	-1.74543	0.298246
ENSRNOG00000008950	Adi1	0.00919575	-0.604889	0.657522
ENSRNOG00000009005	Slco2a1	0.00234008	3	8
ENSRNOG00000009069	Tnfaip1	0.00325501	0.421736	1.33954
ENSRNOG00000009079	Prkar2b	0.00214473	-0.464331	0.724807
ENSRNOG00000009088	Txnrd1	0	0.90501	1.87256
ENSRNOG00000009110	Psen1	0.00846882	0.360549	1.28391
ENSRNOG00000009112	Pon2	4.32877e-05	-0.562898	0.676941
ENSRNOG00000009131	Zc3h12a	0	3.38235	10.4277
ENSRNOG00000009144	Lad1	0.00444254	0.57559	1.49029
ENSRNOG00000009153	Cidec	0.00117015	-2.71882	0.151899
ENSRNOG00000009154	Hmx1	0.00769321	3.32193	10
ENSRNOG00000009155	Ndufs3	0.00742417	-0.360857	0.778702
ENSRNOG00000009170	Dmxl2	0.00220689	-0.87923	0.543657
ENSRNOG00000009173	Smad6	0.00522467	-1.93707	0.261146
ENSRNOG00000009184	Foxp1	0.00754178	1.0861	2.12299
ENSRNOG00000009196	Rc3h2	0.00743985	0.720272	1.64749
ENSRNOG00000009211	C3ar1	0.00790816	1.39593	2.63158
ENSRNOG00000009260	Cnr2	0.000413937	-0.698658	0.616145
ENSRNOG00000009296	Snapc1	0.00147072	1.20493	2.30526
ENSRNOG00000009313	Lrpap1	0.00825333	-0.320861	0.800592
ENSRNOG00000009323	Fam214b	0	1.0632	2.08956
ENSRNOG00000009331	Hck	3.33067e-16	1.14695	2.21446
ENSRNOG00000009339	Cenpe	0.00796627	-0.490326	0.711864
ENSRNOG00000009347	Arhgap25	1.66533e-15	-0.780063	0.582341
ENSRNOG00000009350	Sez6	0.00222597	-2.58496	0.166667
ENSRNOG00000009358	Osgin2	0.00264816	0.655478	1.57514
ENSRNOG00000009360	Sh3bp1	0.0044737	-0.356074	0.781288
ENSRNOG00000009370	Tbkbp1	0.00334011	0.38712	1.30778
ENSRNOG00000009381	Mapk6	0	1.50171	2.83178
ENSRNOG00000009389	Ripk2	0.00334875	0.399079	1.31867
ENSRNOG00000009401	Lmo2	3.05918e-05	-0.529984	0.692562
ENSRNOG00000009406	Tm9sf4	0.00795522	0.41402	1.33239
ENSRNOG00000009409	Fbxo2	0.00296301	1.67021	3.18261
ENSRNOG00000009411	Chn2	0.00105079	-1.43661	0.369433
ENSRNOG00000009414	Creld1	0.00278342	0.344008	1.26928
ENSRNOG00000009431	Tbc1d4	1.11022e-16	0.701548	1.62625
ENSRNOG00000009437	Ewsr1	0.00211798	-1.51559	0.349754
ENSRNOG00000009446	Rxra	0.00166817	-0.554649	0.680823
ENSRNOG00000009449	Trim35	1.11022e-16	1.54744	2.92298
ENSRNOG00000009465	Sfrp2	1.11022e-16	6.67243	102
ENSRNOG00000009471	Epsti1	0.0022034	-0.73447	0.601039
ENSRNOG00000009484	Ptcd3	2.03659e-12	-0.395817	0.760059
ENSRNOG00000009536	Pgp	0.0052218	-0.370229	0.77366
ENSRNOG00000009538	Etfdh	0.00747254	-0.337812	0.79124
ENSRNOG00000009545	Polr1a	0.00173082	-0.400333	0.757683
ENSRNOG00000009550	Sqle	0.00445115	-0.341528	0.789205
ENSRNOG00000009564	Prr15	0.0045662	-0.939836	0.521292
ENSRNOG00000009605	Tfe3	0.00721622	0.439171	1.35583
ENSRNOG00000009615	Mtor	0.00205564	-0.409687	0.752787
ENSRNOG00000009663	Apex1	4.63477e-06	-0.384648	0.765966
ENSRNOG00000009689	Api5	6.66134e-16	-0.663662	0.631274
ENSRNOG00000009730	Cyp7b1	0.00337933	2.22239	4.66667
ENSRNOG00000009734	Akr1b10	4.44089e-16	0.548067	1.46213
ENSRNOG00000009754	Nampt	1.11022e-16	1.37653	2.59644
ENSRNOG00000009760	Palm	5.04157e-06	-0.682395	0.62313
ENSRNOG00000009773	Elovl4	1.11022e-16	1.71049	3.27273
ENSRNOG00000009778	Tmem59	1.18032e-11	-0.374225	0.77152
ENSRNOG00000009787	Efcc1	0	3.60204	12.1429
ENSRNOG00000009789	Topbp1	0.000148283	-0.917137	0.529559
ENSRNOG00000009797	Aqp3	0.0015559	-1.1307	0.456693
ENSRNOG00000009805	Wasf2	0.00271373	0.670591	1.59172
ENSRNOG00000009812	Sbf2	0.00488216	-0.428906	0.742825
ENSRNOG00000009819	Vezf1	0.00301096	0.614939	1.53149
ENSRNOG00000009820	Bnip3l	0.000768097	-0.441519	0.736359
ENSRNOG00000009822	Tlr2	1.9873e-14	3.4853	11.199
ENSRNOG00000009824	Irf2	0.00860608	-0.35385	0.782493
ENSRNOG00000009832	Slc39a14	1.11022e-16	1.44518	2.72296
ENSRNOG00000009845	Acadm	0.00150622	-0.46048	0.726744
ENSRNOG00000009848	Il18	0.000247681	-0.786049	0.57993
ENSRNOG00000009862	Olfm1	3.10862e-15	-1.02987	0.489755
ENSRNOG00000009871	Piwil2	0.00367525	1.74024	3.34091
ENSRNOG00000009888	Timm8b	0	6.17326	72.1667
ENSRNOG00000009899	Skil	0	1.02007	2.02802
ENSRNOG00000009919	Acod1	1.07359e-13	4.93736	30.6404
ENSRNOG00000009920		0.00133819	0.757692	1.69078
ENSRNOG00000009928	Bckdhb	0.000958156	0.632195	1.54992
ENSRNOG00000009932	Mctp2	0.00448069	-0.752227	0.593686
ENSRNOG00000009972	Rara	0	-0.612805	0.653924
ENSRNOG00000010011	Osbpl3	0.00430664	-0.861772	0.550276
ENSRNOG00000010018	Clec4a3	0	-1.42373	0.372747
ENSRNOG00000010028	Polr3d	0.00327263	0.444866	1.36119
ENSRNOG00000010042	Wdfy2	0.000144655	-0.624106	0.648822
ENSRNOG00000010045	Clec4a	2.22045e-15	-3.1247	0.11465
ENSRNOG00000010057	Clec4n	0.00209606	-1.6716	0.313905
ENSRNOG00000010058	Spry2	0.00015771	1.47116	2.77246
ENSRNOG00000010083	Prpsap1	0.00164751	-0.389976	0.763143
ENSRNOG00000010086	Plagl2	0	1.10408	2.14961
ENSRNOG00000010105	S100a11	1.11022e-16	-0.495629	0.709252
ENSRNOG00000010117	Eif3a	1.43219e-14	-0.404627	0.755432
ENSRNOG00000010121	Lef1	0.00117255	-2.74723	0.148936
ENSRNOG00000010131	Rin2	3.9968e-15	-0.800342	0.574213
ENSRNOG00000010155	Pcm1	0.00161238	-0.448024	0.733046
ENSRNOG00000010165	Tnfaip2	2.9976e-15	1.23774	2.35829
ENSRNOG00000010183	Gask1b	0	-2.5788	0.16738
ENSRNOG00000010189	Rps24	8.23186e-12	-0.585362	0.666482
ENSRNOG00000010196	Glb1	0.00159067	-0.379661	0.768618
ENSRNOG00000010210	Slc7a11	0	0.751396	1.68342
ENSRNOG00000010219	Ralgds	0	1.70171	3.25286
ENSRNOG00000010232	Enpp5	0.00991548	-0.50696	0.703704
ENSRNOG00000010258	Vhl	0.00374354	0.499875	1.41409
ENSRNOG00000010260	Dixdc1	0.00911965	-1.09516	0.468085
ENSRNOG00000010261	Rnase10	0.00256469	2.20734	4.61823
ENSRNOG00000010265	Ada	0.00311836	0.498794	1.41303
ENSRNOG00000010266	Cd180	0.000572396	-0.569637	0.673786
ENSRNOG00000010274	Smc4	1.14142e-11	-0.595531	0.661801
ENSRNOG00000010277	Idh3a	0.00433869	-0.320686	0.800689
ENSRNOG00000010278	Il6	0	9.65271	804.923
ENSRNOG00000010284	St3gal5	0	-0.591794	0.663517
ENSRNOG00000010286	Cast	1.33227e-15	-0.336808	0.791791
ENSRNOG00000010298	Xbp1	0	-0.538952	0.688271
ENSRNOG00000010365	Syn1	0.00676759	-1.20375	0.434146
ENSRNOG00000010370	Tnip1	0	1.21738	2.32524
ENSRNOG00000010381	Mknk1	0.00245514	0.389183	1.30965
ENSRNOG00000010390	Hmbs	0.0047822	-0.408413	0.753452
ENSRNOG00000010392	Nrg1	0.00815954	0.418713	1.33673
ENSRNOG00000010421	Wdr91	0.000643121	-0.610369	0.655029
ENSRNOG00000010457	Vash1	0	0.962135	1.94819
ENSRNOG00000010475	Casp3	0.00417188	-0.42524	0.744715
ENSRNOG00000010479	Mycbp2	3.66374e-15	-0.714501	0.609416
ENSRNOG00000010489	Samd4a	0.00805917	1.08517	2.12162
ENSRNOG00000010490	Hes2	0.00251851	5.45121	43.75
ENSRNOG00000010512	Yipf1	0.00325753	-0.531452	0.691858
ENSRNOG00000010513	Tfpi2	0.00862232	1.9349	3.82353
ENSRNOG00000010516	Plau	1.33227e-15	-1.55317	0.340761
ENSRNOG00000010522	Tlr4	0.000657461	-0.889644	0.539747
ENSRNOG00000010574	Ptpn1	3.33067e-16	1.18359	2.27141
ENSRNOG00000010601	Srpk2	0.00754018	-0.454463	0.729782
ENSRNOG00000010620	Ndc1	0.00510806	-0.524531	0.695185
ENSRNOG00000010624	Ap3b1	0.00165821	-0.317098	0.802683
ENSRNOG00000010629	Nod1	0.00520682	-0.478986	0.717482
ENSRNOG00000010630	Prcp	0	-0.646238	0.638944
ENSRNOG00000010633	Acsl1	2.88658e-15	0.756696	1.68962
ENSRNOG00000010637	Tbc1d5	0.00720353	-0.467308	0.723313
ENSRNOG00000010643	Kank2	0.00474388	-1.18079	0.441109
ENSRNOG00000010653	Mideas	3.33067e-16	0.732453	1.66146
ENSRNOG00000010665	Ccr7	1.22125e-15	0.992401	1.98949
ENSRNOG00000010668	Anxa6	1.11022e-16	-0.335101	0.792729
ENSRNOG00000010694	Tpbg	2.22045e-16	4.22239	18.6667
ENSRNOG00000010697	Hadh	0.00586432	-0.560715	0.677966
ENSRNOG00000010712	Terf2ip	0.00459899	-0.473896	0.720017
ENSRNOG00000010718	Gpr153	0.00533545	1.80206	3.48718
ENSRNOG00000010721	Dlgap5	0.00729592	-0.44831	0.732901
ENSRNOG00000010744	Nrp1	0.000967721	0.731256	1.66008
ENSRNOG00000010746	Rpl32	1.66533e-15	-0.478289	0.717828
ENSRNOG00000010768	Kpna4	0	0.629414	1.54694
ENSRNOG00000010775	Arrdc4	0.00379517	0.504115	1.41825
ENSRNOG00000010776	Atp13a1	2.10942e-15	-0.619242	0.651013
ENSRNOG00000010793	Spryd3	0.00877968	0.355555	1.27948
ENSRNOG00000010799	Noct	0	1.13942	2.20292
ENSRNOG00000010825	Snapc3	0.00824722	0.385411	1.30623
ENSRNOG00000010872	Ckb	1.35447e-14	-0.574958	0.671306
ENSRNOG00000010875	Fam241a	0	1.00158	2.00219
ENSRNOG00000010880	Gpr27	0.00310003	2.26589	4.80952
ENSRNOG00000010897	Nek6	0	0.356196	1.28005
ENSRNOG00000010898	Prok2	0.00892292	2.36923	5.16667
ENSRNOG00000010906	Ccl5	0.00156974	2.50779	5.6875
ENSRNOG00000010915	Ermp1	0	-0.731313	0.602355
ENSRNOG00000010918		6.66134e-16	-0.522523	0.696153
ENSRNOG00000010932	Matn1	1.11022e-16	-4.90689	0.0333333
ENSRNOG00000010942	Gk5	0.00288908	1.63266	3.10084
ENSRNOG00000010944	Hyou1	0.000236449	-0.33114	0.794908
ENSRNOG00000010947	Mmp14	5.55112e-16	0.914267	1.88461
ENSRNOG00000010960	Ankh	0	-0.568325	0.674399
ENSRNOG00000010964	Akap13	0.00105321	-0.733645	0.601382
ENSRNOG00000010971	Snx18	6.66134e-16	0.905578	1.8733
ENSRNOG00000011011	Nmb	0.00229417	-0.95743	0.514974
ENSRNOG00000011014	Copg2	0.000236053	-0.478435	0.717756
ENSRNOG00000011015	Hivep2	0.000477063	1.16455	2.24164
ENSRNOG00000011016	Slc7a2	1.11022e-16	2.21495	4.64267
ENSRNOG00000011039	Gch1	5.55112e-16	1.30912	2.47791
ENSRNOG00000011054	Laptm5	1.11022e-16	-0.851492	0.554211
ENSRNOG00000011093	Ssna1	0	-0.394026	0.761003
ENSRNOG00000011100	AABR07040947.1	0.00974626	-2.16993	0.222222
ENSRNOG00000011111	Cipc	0.00816155	-0.312492	0.80525
ENSRNOG00000011120	Radx	0.00582526	-1.37084	0.386667
ENSRNOG00000011124	AABR07067267.1	0.0086201	0.329577	1.25665
ENSRNOG00000011146	Gyg1	0.00109151	-0.31241	0.805295
ENSRNOG00000011150	Arsb	9.08329e-12	-0.762816	0.589345
ENSRNOG00000011153	Il17ra	1.06581e-14	-0.852812	0.553705
ENSRNOG00000011167	Wdhd1	0.00150731	-0.808117	0.571127
ENSRNOG00000011195	Prkra	0.00518878	-0.796467	0.575758
ENSRNOG00000011205	Ccl3	1.33227e-15	2.82483	7.0853
ENSRNOG00000011216	Tbl1xr1	0.00145103	-0.314737	0.803998
ENSRNOG00000011238	Tiparp	0.000959822	0.95393	1.93714
ENSRNOG00000011284	Sgms2	0.000844591	0.583661	1.49865
ENSRNOG00000011293	Hpf1	0.0045228	-0.57323	0.672111
ENSRNOG00000011294	Usp33	0.00895586	-0.342635	0.788599
ENSRNOG00000011316	Fam167a	0.00277968	1.62953	3.09412
ENSRNOG00000011321	Rftn1	0	1.16964	2.24955
ENSRNOG00000011329	Pkm	0	-0.700644	0.615298
ENSRNOG00000011332	Clspn	0.0094447	-1.0585	0.480132
ENSRNOG00000011406	Ccl4	8.90399e-14	3.43689	10.8295
ENSRNOG00000011411	Adgrg6	0.000963783	0.461134	1.37662
ENSRNOG00000011413	Scp2	0.00425566	-0.410575	0.752324
ENSRNOG00000011417	Pde3b	7.6893e-05	-1.13939	0.453953
ENSRNOG00000011419	Aldh6a1	0.00957013	-0.559832	0.678381
ENSRNOG00000011422	Atmin	0.00340963	0.764897	1.69925
ENSRNOG00000011427	Hr	0.00904076	-0.437354	0.738488
ENSRNOG00000011448	Eri1	0.00161687	-0.461295	0.726334
ENSRNOG00000011459	Rhbdf2	4.66294e-15	0.768845	1.7039
ENSRNOG00000011474	Ppp1r3b	0	1.66262	3.16592
ENSRNOG00000011489	R3hdm4	0.00433683	-0.315585	0.803525
ENSRNOG00000011498	Psip1	0	-0.977912	0.507714
ENSRNOG00000011504	Akap2	0.000120382	1.48767	2.80435
ENSRNOG00000011517	Tnfrsf21	0.00179315	-0.373291	0.77202
ENSRNOG00000011523	Macroh2a1	0.00182171	-0.700484	0.615366
ENSRNOG00000011550	Kcnab2	0.0027701	0.50757	1.42165
ENSRNOG00000011559	Cnn3	1.88738e-15	0.903218	1.87023
ENSRNOG00000011561	Nln	0.00502923	-0.332467	0.794177
ENSRNOG00000011582	Rab3d	1.11022e-16	-0.977974	0.507692
ENSRNOG00000011586	Ccnl1	0.00337754	0.389923	1.31032
ENSRNOG00000011631	Fst	0.000887237	3.73985	13.36
ENSRNOG00000011646	Rem2	0.0099213	1.74076	3.34211
ENSRNOG00000011653	Washc2c	0	-0.638805	0.642245
ENSRNOG00000011655	Dcaf10	0.0077917	0.732327	1.66132
ENSRNOG00000011659	Alpk3	0.00416651	-2.26303	0.208333
ENSRNOG00000011668	Nfil3	0.00279849	0.52985	1.44378
ENSRNOG00000011680	Il16	0.000382201	-1.08773	0.470503
ENSRNOG00000011683	Fes	1.11022e-16	-0.714432	0.609445
ENSRNOG00000011778	Blvra	0.00207403	-0.444335	0.734923
ENSRNOG00000011800	F3	1.88738e-14	4.9542	31
ENSRNOG00000011814	Cbx3	0	-0.718798	0.607604
ENSRNOG00000011815	Sgk1	0	0.516944	1.43092
ENSRNOG00000011820	Acp3	0.0079678	0.662774	1.58312
ENSRNOG00000011849	Ndufs1	0.000130131	-0.451758	0.731151
ENSRNOG00000011879	Nfat5	0	1.93883	3.83394
ENSRNOG00000011884	Golga2	0.00288279	0.367453	1.29007
ENSRNOG00000011887	RGD1307929	2.10942e-15	-0.968286	0.511113
ENSRNOG00000011891	Atp6v1b2	8.65974e-15	-0.443577	0.735309
ENSRNOG00000011892	Slc36a2	3.66532e-05	-3.38014	0.0960452
ENSRNOG00000011893	Rps3a	0.00201835	-0.341568	0.789183
ENSRNOG00000011895		0	1.59297	3.01669
ENSRNOG00000011909	Rasa2	0.00345749	0.92442	1.89792
ENSRNOG00000011910	Hnrnpr	0.00711593	-0.476149	0.718894
ENSRNOG00000011927	Sdc3	2.42029e-14	-0.888312	0.540246
ENSRNOG00000011931	Smarca2	0.00458999	-1.13233	0.45618
ENSRNOG00000011944	Snx10	0	0.644265	1.56294
ENSRNOG00000011945	Cyfip1	1.33227e-15	0.848928	1.80116
ENSRNOG00000011947	Tifab	0	-0.758563	0.591085
ENSRNOG00000011951	Plk2	2.22045e-16	1.39458	2.62912
ENSRNOG00000011991	Slc10a7	0.00986126	-0.530653	0.692241
ENSRNOG00000012001	Vps37a	0.00267178	0.540622	1.4546
ENSRNOG00000012019	B3galnt1	0	1.12356	2.17884
ENSRNOG00000012055	Man2a2	0.00803466	-0.643435	0.640187
ENSRNOG00000012067	Fam111a	0	-0.693008	0.618563
ENSRNOG00000012074	Ifngr1	2.22045e-16	-0.570968	0.673165
ENSRNOG00000012109	Otulinl	4.75203e-05	-0.764949	0.588474
ENSRNOG00000012110	Col17a1	0.00760591	-0.796716	0.575658
ENSRNOG00000012148	Trio	0.00988421	-0.411204	0.751995
ENSRNOG00000012153	Rbl2	7.88414e-12	-0.99929	0.500246
ENSRNOG00000012157	Snrnp200	2.47454e-06	-0.352985	0.782962
ENSRNOG00000012181	Lpl	0	-0.683112	0.622821
ENSRNOG00000012183	Glrx	0	-0.862363	0.550051
ENSRNOG00000012184	Urgcp	0.00314105	0.453038	1.36892
ENSRNOG00000012192	Znf740	0.00992507	-0.379139	0.768896
ENSRNOG00000012206	Dennd5a	0.000964294	0.395432	1.31534
ENSRNOG00000012208	Itgb7	0.00118267	-0.640458	0.641509
ENSRNOG00000012258	Rras2	0	-0.806584	0.571734
ENSRNOG00000012263	Cnot7	0.0028516	0.429616	1.34688
ENSRNOG00000012271	Cnot1	6.66134e-16	-0.352019	0.783487
ENSRNOG00000012318	Aspm	0.00106444	-1.07126	0.475904
ENSRNOG00000012347	Gata2	0.00995477	-0.496261	0.708942
ENSRNOG00000012364	Prickle2	0.00118864	-2	0.25
ENSRNOG00000012415	Mpc1	0.00978712	-0.360235	0.779038
ENSRNOG00000012428	Maf	0.000873039	0.737423	1.66719
ENSRNOG00000012443	Cpt2	0.00389927	-0.599135	0.66015
ENSRNOG00000012470	Zc3h12c	0	3.03845	8.21608
ENSRNOG00000012473	Cflar	0	2.19265	4.57143
ENSRNOG00000012508	Slc39a8	1.11022e-16	0.783781	1.72164
ENSRNOG00000012509	Il17f	1.11022e-16	6.29768	78.6667
ENSRNOG00000012513	Pdk3	0.00432924	-0.523912	0.695483
ENSRNOG00000012536	Sgms1	0.00090516	0.622155	1.53917
ENSRNOG00000012543	Mcm3	1.11022e-16	-0.633824	0.644466
ENSRNOG00000012565	Cln8	0.000255099	-0.687676	0.620853
ENSRNOG00000012568	Madd	0.00171099	-0.41931	0.747782
ENSRNOG00000012601	Leprotl1	0.00303194	-0.425425	0.744619
ENSRNOG00000012602	Recql	0.00199962	-0.472813	0.720558
ENSRNOG00000012603	Sestd1	0.000961734	0.525183	1.43912
ENSRNOG00000012616	Ppt1	1.11022e-16	-0.55333	0.681445
ENSRNOG00000012628	Gpr18	0.00210482	-1.074	0.475
ENSRNOG00000012630	Rhoc	0.000789769	0.428447	1.34578
ENSRNOG00000012640	Dpp7	8.88178e-16	-0.488452	0.712789
ENSRNOG00000012663	Mfsd6	0.00190109	-0.736657	0.600128
ENSRNOG00000012664	Polr1e	0.00323715	0.640458	1.55882
ENSRNOG00000012681	Lgals9	0.00340882	-0.657329	0.634051
ENSRNOG00000012683	Abhd17c	0.00245297	-0.659181	0.633238
ENSRNOG00000012710	Ubac2	0.0045615	-0.402827	0.756375
ENSRNOG00000012716	Chd2	0.00267143	0.488308	1.4028
ENSRNOG00000012730	Lrrk1	0.00818921	-0.349385	0.784919
ENSRNOG00000012763	Cwf19l1	0.00973248	-0.432215	0.741123
ENSRNOG00000012764	Agap3	0.00232572	-0.499776	0.707216
ENSRNOG00000012772	Nqo1	5.10703e-15	0.87589	1.83514
ENSRNOG00000012782	Cemip2	0	1.65369	3.14637
ENSRNOG00000012787	Tmem164	0.0069555	-0.377543	0.769747
ENSRNOG00000012795	Cables1	0.00404075	-0.884233	0.541775
ENSRNOG00000012820	Add3	1.15612e-11	-1.50308	0.3528
ENSRNOG00000012877	Rgs9bp	0.000191757	-4.16706	0.055666
ENSRNOG00000012886	Maff	3.88578e-15	1.5943	3.01947
ENSRNOG00000012940	Vps41	0.00146307	-0.412519	0.75131
ENSRNOG00000012950	Efr3b	0.0051346	-2.61005	0.163793
ENSRNOG00000012951	Kctd9	0.00841821	0.351358	1.27576
ENSRNOG00000012952	Lrig1	9.79987e-05	-1.60224	0.329365
ENSRNOG00000012956	Tgm2	0	1.61174	3.0562
ENSRNOG00000012959	Nab1	0	0.633899	1.55175
ENSRNOG00000012965	Themis2	0.000202494	0.53093	1.44486
ENSRNOG00000012972	Alox5	1.11022e-15	-0.79479	0.576427
ENSRNOG00000012989	Serinc2	0.00104369	0.68105	1.60331
ENSRNOG00000013005	Rpa2	0.00825168	-0.35707	0.780749
ENSRNOG00000013013	Tle3	0.00104848	-0.450095	0.731995
ENSRNOG00000013055	Zfyve16	0.00429783	0.586798	1.50191
ENSRNOG00000013064	Lrp8	0.00284719	0.396158	1.316
ENSRNOG00000013069	Sapcd2	0.00647302	-0.301183	0.811587
ENSRNOG00000013092	Lonrf3	0.00443014	-0.48823	0.712899
ENSRNOG00000013135	Ptpn12	0.000847505	0.317424	1.2461
ENSRNOG00000013141	Eno2	0.0059653	2.83411	7.13103
ENSRNOG00000013160	Sash1	0.00272252	0.648442	1.56747
ENSRNOG00000013169	Traf4	0.00315208	0.750576	1.68246
ENSRNOG00000013201	Tex264	1.11022e-16	-0.543712	0.686004
ENSRNOG00000013220	Arhgap45	0	-0.424173	0.745266
ENSRNOG00000013231	Ptafr	0	0.532631	1.44656
ENSRNOG00000013267	Helz2	0.00825865	0.580789	1.49567
ENSRNOG00000013288	Xpo7	0.00210672	-0.416854	0.749056
ENSRNOG00000013304	Arg1	0	1.88353	3.68978
ENSRNOG00000013305	Atp2c1	2.89245e-05	-0.470035	0.721947
ENSRNOG00000013309	Pik3ap1	4.996e-15	1.30185	2.46544
ENSRNOG00000013321	Dock11	0.000153429	-0.339944	0.790072
ENSRNOG00000013322	Pola1	0.00437143	-0.832666	0.561491
ENSRNOG00000013328	Rbpms	0.00490387	0.74536	1.67639
ENSRNOG00000013340	Twsg1	0.0095121	-0.636037	0.643478
ENSRNOG00000013351	Stxbp5	0.000316093	-0.388866	0.76373
ENSRNOG00000013364	Hey2	0.00841525	2	4
ENSRNOG00000013368	Plcl2	0.0052185	-0.634638	0.644103
ENSRNOG00000013376	Mvd	0.00577096	-0.340815	0.789595
ENSRNOG00000013411	Nup155	0.00468655	-0.615454	0.652724
ENSRNOG00000013415	Ptpn18	0.00980286	-0.465664	0.724138
ENSRNOG00000013438	Yae1	0.00302498	0.310994	1.24056
ENSRNOG00000013442	Ciz1	0.00738746	0.320014	1.24834
ENSRNOG00000013461	Ralbp1	1.11022e-16	-0.447868	0.733125
ENSRNOG00000013465	Tepp	0.00765303	-1.9349	0.261538
ENSRNOG00000013474	Casz1	0.00728316	1.152	2.22222
ENSRNOG00000013479	Stard7	3.65748e-05	-0.553964	0.681146
ENSRNOG00000013545	Polr2e	2.28111e-05	-0.386849	0.764798
ENSRNOG00000013552	Scd	0.00203205	-0.745126	0.596616
ENSRNOG00000013557	Lancl1	0.00488186	-0.564969	0.67597
ENSRNOG00000013562	Ndfip1	0.00216705	-0.317746	0.802322
ENSRNOG00000013578	Trem2	2.33147e-15	-0.622865	0.64938
ENSRNOG00000013594	Acp2	0.00283298	0.452831	1.36872
ENSRNOG00000013598	Melk	0.00956321	-0.729586	0.603077
ENSRNOG00000013603	Dffa	0.00869697	0.422428	1.34018
ENSRNOG00000013631	Slc31a2	0.00355764	0.322811	1.25077
ENSRNOG00000013641	Myo7a	0.00216739	-0.795001	0.576343
ENSRNOG00000013659	Tex2	0.00192351	-0.386614	0.764923
ENSRNOG00000013663	Tmem86a	0.00891209	-0.42186	0.746462
ENSRNOG00000013674	Megf10	0.00304023	2.44931	5.46154
ENSRNOG00000013689	Vps18	0.007086	-0.353576	0.782642
ENSRNOG00000013707	Spata13	3.33067e-16	0.634529	1.55243
ENSRNOG00000013720	Aebp1	0.00840787	-0.512853	0.700835
ENSRNOG00000013733	Ppp4r1	0.000118556	0.315079	1.24408
ENSRNOG00000013766	Acaa2	0.00174578	-0.445144	0.734511
ENSRNOG00000013774	Lmnb1	0.0017158	-0.371625	0.772912
ENSRNOG00000013777	Rnf166	1.11022e-16	-0.677014	0.625458
ENSRNOG00000013798	Fnbp1l	0.00268953	0.667425	1.58824
ENSRNOG00000013820	Tnfrsf14	0	2.01178	4.03279
ENSRNOG00000013836	Arhgap17	0	-0.637411	0.642866
ENSRNOG00000013862	Dusp2	0	1.493	2.81473
ENSRNOG00000013874	Rplp1	6.66134e-16	-0.350323	0.784408
ENSRNOG00000013876	Mipep	0.00802996	-0.436099	0.73913
ENSRNOG00000013886	Fyb1	6.55032e-15	1.98905	3.96976
ENSRNOG00000013902	P2ry12	6.32044e-05	-3.24793	0.105263
ENSRNOG00000013912	Slc30a7	0.00757262	0.355974	1.27985
ENSRNOG00000013914	Gpr132	0.00809106	0.611062	1.52738
ENSRNOG00000013920	Arhgap26	0.00736378	0.574891	1.48957
ENSRNOG00000013948	Zc3hav1	5.77316e-15	0.654464	1.57403
ENSRNOG00000013949	Idh2	0	-0.848947	0.55519
ENSRNOG00000013967	Blnk	0.00214314	-1.59252	0.331593
ENSRNOG00000013968	Comtd1	0.00948538	-0.342641	0.788596
ENSRNOG00000013970	Cdt1	5.72702e-05	-0.609582	0.655387
ENSRNOG00000013973	Lcn2	1.07692e-14	3.60526	12.17
ENSRNOG00000013987	Sbno2	3.33067e-15	0.846719	1.79841
ENSRNOG00000014004	Ncoa7	0.00297082	0.61799	1.53474
ENSRNOG00000014013	Map4k4	1.33227e-15	0.328745	1.25592
ENSRNOG00000014037	Dcun1d3	3.33067e-16	0.481505	1.3962
ENSRNOG00000014060	Mras	0	1.18435	2.27262
ENSRNOG00000014075	Clybl	0.00979349	-1.2766	0.412766
ENSRNOG00000014079	Stat4	1.11022e-16	-0.597894	0.660718
ENSRNOG00000014080	Kif23	0.00421569	-0.45669	0.728656
ENSRNOG00000014087	Kifc3	0.00968061	-0.448309	0.732901
ENSRNOG00000014096	Nr3c1	0	0.809801	1.75297
ENSRNOG00000014098	Pold2	0.00938308	-0.350047	0.784558
ENSRNOG00000014117	Hmox1	0	0.551839	1.46595
ENSRNOG00000014124	Nod2	0	1.73378	3.32599
ENSRNOG00000014125	Evi2b	5.55112e-16	-1.39316	0.380731
ENSRNOG00000014149	Npy1r	0.00136865	2.73697	6.66667
ENSRNOG00000014156	Fut7	0.0047737	-0.87179	0.546468
ENSRNOG00000014162	Plekhb2	0	0.319209	1.24765
ENSRNOG00000014164	Paqr5	0.00339857	-0.960965	0.513713
ENSRNOG00000014173	Smc3	0.00294694	-0.396326	0.75979
ENSRNOG00000014182	Tns1	0.0022214	-1.19701	0.436179
ENSRNOG00000014197	Tmem51	0.00430006	-0.806553	0.571746
ENSRNOG00000014232	P2ry1	4.82213e-05	-1.85829	0.275804
ENSRNOG00000014241	Ece1	2.66454e-15	-0.435001	0.739693
ENSRNOG00000014251	Capn5	0.00012141	-0.774275	0.584682
ENSRNOG00000014258	Rab32	0	0.906414	1.87438
ENSRNOG00000014268	Abca2	8.88178e-16	-1.14078	0.453515
ENSRNOG00000014272	Rpl35	0.000132036	-0.303415	0.810332
ENSRNOG00000014278	Zfp710	0.00457767	-0.33273	0.794033
ENSRNOG00000014282	Cebpe	0.0044336	-0.423155	0.745792
ENSRNOG00000014288	Fn1	0	-0.489445	0.712299
ENSRNOG00000014294	Ptpn6	4.77396e-15	-0.546092	0.684873
ENSRNOG00000014297	Sdc4	4.44089e-16	2.14353	4.41842
ENSRNOG00000014303	Lrp11	0.00173388	1.71024	3.27215
ENSRNOG00000014310	Tmtc4	0.00291388	-1.16306	0.446565
ENSRNOG00000014311	Slc7a8	1.11022e-16	1.49534	2.8193
ENSRNOG00000014320	Inhba	0	4.06216	16.7045
ENSRNOG00000014333	Vcam1	0.00851615	1.73697	3.33333
ENSRNOG00000014336	Mcm5	2.22045e-15	-0.755728	0.592248
ENSRNOG00000014338	Slc25a25	0.00275715	0.630961	1.5486
ENSRNOG00000014353	Sympk	0.000176366	-0.302018	0.811117
ENSRNOG00000014361	Edn1	0	1.30414	2.46936
ENSRNOG00000014365	Gne	0.00457423	-0.469854	0.722038
ENSRNOG00000014387	Chac1	0.00718159	0.610111	1.52638
ENSRNOG00000014445	Hp1bp3	0.00458864	-0.504952	0.704684
ENSRNOG00000014456	Coq10b	1.11022e-16	0.693666	1.61739
ENSRNOG00000014463	Uri1	0.00451266	-0.364381	0.776802
ENSRNOG00000014479	Cttnbp2nl	0.000943381	0.528533	1.44246
ENSRNOG00000014480	Dbndd2	0.00582753	0.32091	1.24912
ENSRNOG00000014496	Coro6	0.00473909	-1.46522	0.362179
ENSRNOG00000014504	Il1r1	0.000963399	0.864139	1.82025
ENSRNOG00000014516	Hs6st1	0.00406706	-0.942361	0.52038
ENSRNOG00000014525	Hspd1	4.77396e-15	-0.36193	0.778123
ENSRNOG00000014543	Tbc1d2b	5.55112e-16	1.11276	2.16259
ENSRNOG00000014548	Nedd9	2.22045e-16	0.859505	1.81442
ENSRNOG00000014574	Entpd1	0.00206439	-2.10487	0.232472
ENSRNOG00000014589	Arpin	0.0055357	-0.629422	0.646435
ENSRNOG00000014604	Sigmar1	7.83691e-06	-0.419304	0.747785
ENSRNOG00000014615	Grk6	1.11022e-16	-0.651117	0.636787
ENSRNOG00000014647	Cbfb	0.0018284	-0.3217	0.800127
ENSRNOG00000014653	Arl11	2.29783e-07	-0.437758	0.738281
ENSRNOG00000014660	Usp53	0	2.15997	4.46906
ENSRNOG00000014666	Tfeb	0.000729324	-0.662036	0.631986
ENSRNOG00000014670	Zmynd11	0.00440069	-0.42678	0.74392
ENSRNOG00000014683	Il1rl2	0.00942909	1.09472	2.13571
ENSRNOG00000014684	Npr1	0.00657879	-0.459625	0.727175
ENSRNOG00000014690	Pigt	1.11022e-16	-0.528998	0.693036
ENSRNOG00000014705	Rbm20	0.00768282	-2.75489	0.148148
ENSRNOG00000014712	Zfp39	0.00168285	-2.22239	0.214286
ENSRNOG00000014742	Ankrd13b	0.004343	-0.620882	0.650273
ENSRNOG00000014768	Glis3	1.34071e-11	3.73697	13.3333
ENSRNOG00000014779	Pdcd4	1.11022e-14	-2.04463	0.242384
ENSRNOG00000014786	Ccne1	0.00426028	-0.766984	0.587645
ENSRNOG00000014791	Peg3	0.00294211	-2.48543	0.178571
ENSRNOG00000014797	Tmbim1	0	0.53773	1.45169
ENSRNOG00000014832	Mapkapk3	0	0.407149	1.32606
ENSRNOG00000014835	Il1rl1	2.02146e-05	-1.90995	0.266102
ENSRNOG00000014838	Glipr2	0.00303801	0.625415	1.54265
ENSRNOG00000014875	Ash2l	0.00187667	-0.418721	0.748088
ENSRNOG00000014876	Lpin2	0.00586572	0.431394	1.34854
ENSRNOG00000014879	Ttc7a	0.000730151	-0.306349	0.808686
ENSRNOG00000014901	Uggt1	0	-0.756408	0.591968
ENSRNOG00000014902	Stx11	4.68237e-05	1.2372	2.35741
ENSRNOG00000014903	Zfyve27	0.000712187	0.469399	1.38453
ENSRNOG00000014948	Osgin1	0.00254485	0.473715	1.38868
ENSRNOG00000014956	Slc11a1	0	0.569751	1.48427
ENSRNOG00000014961	Pdpn	3.10862e-15	2.56238	5.90681
ENSRNOG00000014966	1600014C10Rik	0.00509222	-0.395068	0.760454
ENSRNOG00000014997	Igf2r	4.55191e-15	-1.27275	0.413869
ENSRNOG00000014999	Tnpo1	0.00471302	-0.320534	0.800773
ENSRNOG00000015002	Abhd15	0.00187341	-1.06634	0.477528
ENSRNOG00000015020	Idh1	7.77156e-16	-0.929624	0.524995
ENSRNOG00000015029	Dbt	0.00036637	-0.702877	0.614346
ENSRNOG00000015033	Mxd4	0	-0.935635	0.522812
ENSRNOG00000015088	Prune2	0.00919348	-1.83007	0.28125
ENSRNOG00000015095	Spryd7	0.000102722	0.674669	1.59623
ENSRNOG00000015121	N4bp1	1.11022e-16	1.72583	3.3077
ENSRNOG00000015139	F12	0.00452098	-3.11548	0.115385
ENSRNOG00000015158	Pikfyve	0.00194525	-0.398103	0.758856
ENSRNOG00000015173	Mbtps1	0.0066211	-0.305804	0.808991
ENSRNOG00000015225	Gramd2b	4.96603e-13	0.495392	1.4097
ENSRNOG00000015236	Mybbp1a	0	-0.331225	0.794862
ENSRNOG00000015239	Ginm1	0	0.465213	1.38052
ENSRNOG00000015295	Ctdsp1	0.000847445	-0.393963	0.761036
ENSRNOG00000015301	Elp2	0.00405519	-0.371141	0.773171
ENSRNOG00000015310	Lrrc32	0.00338518	3.23133	9.3913
ENSRNOG00000015320	Atp5mc2	0.00178415	-0.318953	0.801651
ENSRNOG00000015380	Jup	0.00183792	-0.696293	0.617156
ENSRNOG00000015382	Arid5a	0.00273341	0.623978	1.54112
ENSRNOG00000015385	Pink1	0.00501737	-0.428676	0.742944
ENSRNOG00000015396	Sptan1	0.00153777	-0.346267	0.786617
ENSRNOG00000015416	Nabp1	2.77556e-15	0.569889	1.48441
ENSRNOG00000015423	Ccna2	0.0049974	-0.391415	0.762382
ENSRNOG00000015439	Man2a1	0	-0.519889	0.697426
ENSRNOG00000015441	Il4r	7.99361e-15	0.734179	1.66345
ENSRNOG00000015495	Slc25a37	1.88738e-15	1.48068	2.79081
ENSRNOG00000015514	Bcat1	1.88738e-15	1.07954	2.11336
ENSRNOG00000015529	Cdca3	0.00509958	-0.379563	0.76867
ENSRNOG00000015538	Abcd2	2.74389e-06	-4.29768	0.0508475
ENSRNOG00000015566	Atp6v1e2	0.00737746	2.71621	6.57143
ENSRNOG00000015577	Lpar6	0.000958379	-0.853416	0.553473
ENSRNOG00000015589	Smyd5	0.00788128	0.359701	1.28316
ENSRNOG00000015619	Agfg1	0.00835557	0.314564	1.24364
ENSRNOG00000015632	Taf1c	0.00789987	0.458627	1.37423
ENSRNOG00000015644	Ugcg	0	0.66874	1.58968
ENSRNOG00000015654	Ghr	0.000519436	-1.46775	0.361546
ENSRNOG00000015655	Ptgfrn	0.00146449	-0.990584	0.503274
ENSRNOG00000015670	Stx7	0.00754354	-0.46681	0.723563
ENSRNOG00000015692	Taok1	0.00287492	0.544867	1.45889
ENSRNOG00000015701	Rreb1	0.00872386	-0.328536	0.796344
ENSRNOG00000015732	Bcl2l2	0.00777151	0.477684	1.39251
ENSRNOG00000015753	Epn1	0.00185369	-0.312387	0.805308
ENSRNOG00000015762	Abtb1	0.0045296	-0.529253	0.692913
ENSRNOG00000015773	Il21r	0.00298547	0.678072	1.6
ENSRNOG00000015774	Mreg	1.11022e-16	0.52668	1.44061
ENSRNOG00000015796	Msh2	1.14011e-11	-1.44457	0.367401
ENSRNOG00000015840	Hsd17b4	1.11022e-16	-0.942786	0.520227
ENSRNOG00000015845	Niban2	5.77316e-15	0.629739	1.54729
ENSRNOG00000015894	Dock8	1.11022e-15	-1.22698	0.427211
ENSRNOG00000015906	Tgif1	0.00268922	0.503246	1.4174
ENSRNOG00000015967		8.88178e-16	-0.390744	0.762736
ENSRNOG00000015971	Slc12a2	0.0050327	-0.561065	0.677802
ENSRNOG00000015992	Ccl20	0	6.22882	75
ENSRNOG00000016015	Dcp1a	0.000886335	0.48068	1.3954
ENSRNOG00000016023	Kank1	0.00196382	-1.4085	0.376702
ENSRNOG00000016031	Bicd2	1.11022e-16	0.594824	1.51029
ENSRNOG00000016032	Cnnm3	0.0063897	-0.554149	0.681058
ENSRNOG00000016034	Cnot9	0.00590875	-0.382266	0.767232
ENSRNOG00000016037	Mafb	1.11022e-16	0.734468	1.66378
ENSRNOG00000016044	Mab21l3	3.92422e-05	1.90046	3.73333
ENSRNOG00000016047	Macf1	0.00461248	-0.422463	0.74615
ENSRNOG00000016050	Fgfr1	0.00167845	-1.03814	0.486957
ENSRNOG00000016054	Tab2	1.11022e-16	0.36829	1.29082
ENSRNOG00000016058	Kazald1	8.46689e-05	-2.68589	0.155405
ENSRNOG00000016067	Ckap5	0.00432309	-0.305124	0.809373
ENSRNOG00000016112	Cd274	0	1.11155	2.16077
ENSRNOG00000016123	Rnf144b	2.22045e-15	0.925569	1.89943
ENSRNOG00000016134	Msh6	5.92519e-06	-0.976513	0.508207
ENSRNOG00000016152	Dek	7.22669e-05	-0.458657	0.727663
ENSRNOG00000016166	Pdlim1	0.00169256	-0.316243	0.803159
ENSRNOG00000016172	Ric1	0	0.943804	1.92359
ENSRNOG00000016190	Coq9	0.00409745	-0.374916	0.77115
ENSRNOG00000016214	Agl	0.0057664	-0.566377	0.675311
ENSRNOG00000016218	Gtf3c1	0.00730198	-0.341403	0.789274
ENSRNOG00000016219	Vnn1	1.55431e-15	-0.79247	0.577355
ENSRNOG00000016250	Ammecr1l	0.00329339	0.419368	1.33734
ENSRNOG00000016255	Podxl2	0.00858383	-2.2854	0.205128
ENSRNOG00000016256	Myo9b	2.67037e-06	-0.301281	0.811532
ENSRNOG00000016267	Chst15	0.00851615	1.73697	3.33333
ENSRNOG00000016271	Itm2b	0.000173635	-1.3512	0.391967
ENSRNOG00000016273	Fam136a	0.00435137	-0.306866	0.808396
ENSRNOG00000016308	Il10ra	0.000968061	0.527202	1.44113
ENSRNOG00000016315	Cnpy3	0.000894874	-0.327137	0.797117
ENSRNOG00000016316	Mcm2	2.10942e-15	-0.930842	0.524552
ENSRNOG00000016356	Got1	0.00764317	-0.467803	0.723065
ENSRNOG00000016366	Colec12	0.00517597	-1.59192	0.331731
ENSRNOG00000016367	Vasp	3.44169e-15	0.438008	1.35473
ENSRNOG00000016372	Slc12a7	0.00261934	0.422239	1.34001
ENSRNOG00000016378	Map3k8	0	1.67611	3.19565
ENSRNOG00000016384	Pik3cb	2.22045e-16	1.33052	2.51493
ENSRNOG00000016411	Rps12	0.0011243	-0.395402	0.760277
ENSRNOG00000016448	Eef2k	0.000867286	-0.727979	0.603749
ENSRNOG00000016452		3.33067e-16	0.515032	1.42903
ENSRNOG00000016454	Nasp	0.00453749	-0.4279	0.743343
ENSRNOG00000016456	Il33	0	3.60334	12.1538
ENSRNOG00000016468	Tpmt	1.58973e-12	-0.506018	0.704163
ENSRNOG00000016469	Fxyd2	0.000619797	-0.307355	0.808122
ENSRNOG00000016474	Tspan3	0.00113385	-0.475332	0.719301
ENSRNOG00000016479	Plekhg4	0.00749568	2.42626	5.375
ENSRNOG00000016488	Pltp	0.00250638	0.396693	1.31649
ENSRNOG00000016496	Ctsc	7.77156e-16	-0.965908	0.511956
ENSRNOG00000016538	Itga8	0.00743946	2.07039	4.2
ENSRNOG00000016541	Enc1	0.00266412	1.61218	3.05714
ENSRNOG00000016545	Ift140	0.00872043	-0.675355	0.626178
ENSRNOG00000016552	Hmgcs1	1.11022e-16	-0.64496	0.63951
ENSRNOG00000016558	Pllp	0.00268852	3.20387	9.21429
ENSRNOG00000016573	Dgat2	0.000948128	0.494007	1.40835
ENSRNOG00000016575	Tnfrsf1b	7.54952e-15	1.74818	3.35934
ENSRNOG00000016587	Ninj1	0.000917589	0.353287	1.27747
ENSRNOG00000016592	Gnai2	0.000125284	-0.334613	0.792997
ENSRNOG00000016595	Hhex	9.84978e-05	-0.686776	0.621241
ENSRNOG00000016665	Tpra1	0.00114446	-0.706595	0.612765
ENSRNOG00000016677	Csnk1g3	0.00891301	0.781797	1.71927
ENSRNOG00000016692	Hsdl2	0.0047891	-0.433132	0.740652
ENSRNOG00000016704	Pcyox1	1.11022e-16	-1.36998	0.386898
ENSRNOG00000016707	Casp2	0.000930943	-0.972353	0.509674
ENSRNOG00000016708	Necab3	0.00706924	-0.578722	0.669557
ENSRNOG00000016744	Chd6	0.00695133	-0.659925	0.632911
ENSRNOG00000016779	Fam120a	0.0020588	-0.698469	0.616226
ENSRNOG00000016810	Stmn1	1.55431e-15	-0.510075	0.702186
ENSRNOG00000016815	Tmem135	0.00767036	-0.577705	0.670029
ENSRNOG00000016833	Ide	0.00159392	-0.529233	0.692923
ENSRNOG00000016846	Pik3cd	9.21485e-15	-1.30038	0.40602
ENSRNOG00000016885	Klf6	0.00822443	0.360144	1.28355
ENSRNOG00000016892	Nr2f6	1.11022e-16	-0.853789	0.55333
ENSRNOG00000016896	Rpl3	6.66134e-16	-0.437276	0.738528
ENSRNOG00000016907	Ppp5c	0.00463136	-0.331191	0.79488
ENSRNOG00000016924	Acly	0	-0.785786	0.580036
ENSRNOG00000016930	Ube2s	0.0010932	0.319676	1.24805
ENSRNOG00000016936	Nadk	0	0.475944	1.39083
ENSRNOG00000016965	Anapc1	0.00116352	-0.452434	0.730809
ENSRNOG00000016968	Gramd4	0.00173943	-0.493057	0.710518
ENSRNOG00000016978	AI467606	0	0.567368	1.48182
ENSRNOG00000016980	Qprt	0.00584599	-2.35755	0.195122
ENSRNOG00000016983	Myh7	0.00841525	2	4
ENSRNOG00000016987	Pstpip2	4.81124e-05	0.89591	1.86078
ENSRNOG00000017020	Inpp5d	0.000126041	-0.395412	0.760272
ENSRNOG00000017022	Cerk	1.43219e-14	-1.26629	0.415727
ENSRNOG00000017032	Atp5f1a	1.27676e-14	-0.636537	0.643255
ENSRNOG00000017037	Otud3	0.00739721	0.657742	1.57761
ENSRNOG00000017053	Fbxo36	0.00375354	2.76553	6.8
ENSRNOG00000017072	Slc16a14	0.000311557	-1.54473	0.34276
ENSRNOG00000017084	Hsd11b2	0.00800794	0.53076	1.44469
ENSRNOG00000017087	Man1c1	0.000334078	-0.723628	0.605572
ENSRNOG00000017114	Synj2	0.00516318	-0.803401	0.572997
ENSRNOG00000017119	Ciao2a	0.00185545	-0.314753	0.803989
ENSRNOG00000017120	Abhd2	0.00919035	-0.536002	0.68968
ENSRNOG00000017123	B2m	1.11022e-16	-0.641862	0.640885
ENSRNOG00000017132	Snx30	0.00745493	-0.588403	0.665079
ENSRNOG00000017136	Syt17	0.00457828	-2.39993	0.189474
ENSRNOG00000017146	Nfatc1	0.00949185	-0.352058	0.783466
ENSRNOG00000017181	Malt1	1.11022e-16	0.969399	1.95802
ENSRNOG00000017194	Prdx1	0	0.463503	1.37889
ENSRNOG00000017195	Ctr9	0.00373896	-0.328385	0.796428
ENSRNOG00000017209	Tubb3	0.00790888	1.06413	2.09091
ENSRNOG00000017220	Tcirg1	0	-0.334247	0.793198
ENSRNOG00000017243	Bnip3	0.000143188	0.686493	1.60937
ENSRNOG00000017250	Gmpr	0.000170997	-0.6954	0.617538
ENSRNOG00000017251		1.11022e-16	0.771645	1.70722
ENSRNOG00000017260	Cdr2	0.00311786	0.555922	1.47011
ENSRNOG00000017277	Igsf6	1.11022e-16	0.468059	1.38325
ENSRNOG00000017282	Tesk2	0.00294256	0.742677	1.67328
ENSRNOG00000017291	Sord	0.00775057	-0.594933	0.662075
ENSRNOG00000017309	Rsrp1	0.000150743	-0.415275	0.749877
ENSRNOG00000017319	Mertk	0.00182792	-0.833773	0.56106
ENSRNOG00000017359	Itm2c	0.00108719	-0.357519	0.780506
ENSRNOG00000017392	Fgf2	0.00673779	-1.926	0.263158
ENSRNOG00000017408	Fhip1b	0.00600375	0.460204	1.37574
ENSRNOG00000017431	RGD1304884	0.00469958	-0.318585	0.801856
ENSRNOG00000017443	Tmem87b	0.00274358	0.471935	1.38697
ENSRNOG00000017466	Kif5b	0	0.459446	1.37501
ENSRNOG00000017485	Cd72	0.00280604	1.08153	2.11628
ENSRNOG00000017488	Snx24	0.00292136	-0.867379	0.548142
ENSRNOG00000017503	Ppargc1b	0.00658164	-1.06937	0.476526
ENSRNOG00000017510	Mfge8	0.000378941	-0.369425	0.774091
ENSRNOG00000017539	Mmp9	0	3.42218	10.7196
ENSRNOG00000017604	Ripor1	8.88178e-16	-0.914162	0.530652
ENSRNOG00000017609	Cnga4	0.0084648	2.06274	4.17778
ENSRNOG00000017671	Rasa3	0	-1.04643	0.484164
ENSRNOG00000017674	Ctcf	0.00147868	-0.313548	0.80466
ENSRNOG00000017718	Tmco6	0.00868124	0.488247	1.40274
ENSRNOG00000017720	Mxd1	0.00836517	0.332153	1.25889
ENSRNOG00000017723	Cept1	0.002216	-0.38247	0.767123
ENSRNOG00000017731	Agpat4	0	0.614885	1.53144
ENSRNOG00000017737	Dgkz	2.22045e-16	-0.516623	0.699006
ENSRNOG00000017744	Dram2	0.00151447	-0.342204	0.788836
ENSRNOG00000017752	Mccc2	0.00415076	-0.68609	0.621536
ENSRNOG00000017757	AC132020.1	0.00470677	-2.08387	0.23588
ENSRNOG00000017765	Net1	8.88178e-16	-0.591826	0.663502
ENSRNOG00000017766	Ca12	0.00338796	1.91754	3.77778
ENSRNOG00000017777	Ahcy	3.21321e-12	-0.383396	0.766631
ENSRNOG00000017780	Akr7a2	0.00949709	-0.457155	0.728421
ENSRNOG00000017803	Apbb1ip	0.000703663	-0.374515	0.771365
ENSRNOG00000017819	Cd14	0	1.61385	3.06069
ENSRNOG00000017820	Nqo2	0.00943049	-0.531625	0.691775
ENSRNOG00000017832	Snx2	2.66454e-15	-0.518059	0.698311
ENSRNOG00000017839	Ercc1	0.00841618	0.364557	1.28749
ENSRNOG00000017849	Apbb3	1.11022e-16	1.48467	2.79853
ENSRNOG00000017854	Ucp2	7.77156e-16	-0.322974	0.79942
ENSRNOG00000017869	Irf8	0.00315771	-0.45796	0.728015
ENSRNOG00000017871	Sidt2	9.99201e-16	-1.06575	0.477725
ENSRNOG00000017879	Gab1	2.22045e-16	2.16115	4.47273
ENSRNOG00000017897	Adam8	0.000468365	0.4267	1.34416
ENSRNOG00000017901	Acy3	0.00991285	-0.522013	0.696399
ENSRNOG00000017912	Atp2a3	6.66134e-16	-1.05425	0.481547
ENSRNOG00000017922	Tpbgl	0.00220443	-0.840801	0.558333
ENSRNOG00000017930	Lpcat1	0	-0.531268	0.691946
ENSRNOG00000017940	Rere	4.55191e-15	-0.935894	0.522718
ENSRNOG00000017944	Tbx10	0.0026733	-3	0.125
ENSRNOG00000017960	Deaf1	0.00907118	-0.544901	0.685438
ENSRNOG00000017965	Afg3l2	0.00480971	-0.374491	0.771377
ENSRNOG00000017976	Slco2b1	0.000498298	-2.13822	0.22716
ENSRNOG00000017980	Itgal	0	0.823911	1.7702
ENSRNOG00000017981	Mcm10	0.00488302	-0.816693	0.567742
ENSRNOG00000017983	Ubac1	0.00332457	-0.559571	0.678504
ENSRNOG00000018009	Rab8b	0	0.462263	1.3777
ENSRNOG00000018012	Tulp4	0.00848636	0.913424	1.88351
ENSRNOG00000018020	Apbb1	0.00458965	-2.16993	0.222222
ENSRNOG00000018029	Doc2g	0.0051928	-2.32193	0.2
ENSRNOG00000018054	F2rl2	1.11022e-16	0.656938	1.57673
ENSRNOG00000018092	Cd83	0	-0.583748	0.667228
ENSRNOG00000018107	Zfand5	0.00288746	0.34839	1.27314
ENSRNOG00000018109	Clic4	3.55271e-15	1.00971	2.01351
ENSRNOG00000018110	Svil	8.88178e-16	-1.24669	0.421414
ENSRNOG00000018126	Abca1	0	3.76764	13.6199
ENSRNOG00000018144	Depdc5	0	1.32168	2.49957
ENSRNOG00000018233	Gas6	0.0052232	-0.405242	0.75511
ENSRNOG00000018242	Camkk1	0.00416767	-0.503831	0.705231
ENSRNOG00000018251	Mrc1	1.63203e-14	-2.35478	0.195497
ENSRNOG00000018262	Ampd3	3.77476e-15	1.15462	2.22625
ENSRNOG00000018309	Chd4	0	-0.749913	0.594639
ENSRNOG00000018319	Pisd	0	0.783372	1.72115
ENSRNOG00000018322	Picalm	0	0.420645	1.33853
ENSRNOG00000018343	Isca1	0.00150525	-0.329132	0.796015
ENSRNOG00000018364	Kat2a	0.00175018	-0.439652	0.737312
ENSRNOG00000018366	Cracdl	0.00426971	-1.39796	0.379464
ENSRNOG00000018367	Taldo1	0.000954378	-0.331818	0.794535
ENSRNOG00000018387	Wdr7	0.00853777	-0.404576	0.755459
ENSRNOG00000018406	Wipf1	1.11022e-16	-0.551135	0.682483
ENSRNOG00000018408	RGD1307554	1.11022e-16	0.696764	1.62087
ENSRNOG00000018414	Csf1r	8.10463e-15	-1.84759	0.277856
ENSRNOG00000018434	Stab1	0.0057356	-0.381216	0.76779
ENSRNOG00000018484	Plk3	0	0.448985	1.36508
ENSRNOG00000018485	Gpr155	0.00225303	-2.19476	0.21843
ENSRNOG00000018487	Slc3a2	1.44329e-15	0.598007	1.51362
ENSRNOG00000018488	Cd40	0	1.30436	2.46974
ENSRNOG00000018494	Ppp1r3c	0.00808714	1.65208	3.14286
ENSRNOG00000018525	Slc4a9	0.00953208	-2	0.25
ENSRNOG00000018567	Slc20a1	0	0.725194	1.65312
ENSRNOG00000018569	Ahcyl1	0.00328888	-0.30408	0.809958
ENSRNOG00000018584	Ptma	1.11022e-15	-0.525058	0.694931
ENSRNOG00000018586	Retreg2	0.00444682	-0.544712	0.685528
ENSRNOG00000018613	Crip3	5.21805e-15	-5.22239	0.0267857
ENSRNOG00000018645	Rpsa	0.00182294	-0.307073	0.80828
ENSRNOG00000018646	Hbegf	3.33067e-16	0.946412	1.92707
ENSRNOG00000018656	Ampd1	0.00715822	2.32193	5
ENSRNOG00000018659	Csf1	1.66533e-14	1.07936	2.1131
ENSRNOG00000018668	Glg1	1.22125e-15	-0.742249	0.597807
ENSRNOG00000018669	Jak3	0.000968476	0.822958	1.76903
ENSRNOG00000018681	Nes	0.00106459	-4.5325	0.0432099
ENSRNOG00000018694	Lipg	0.00964121	2.63743	6.22222
ENSRNOG00000018712	Camk2a	0.00725639	2.16993	4.5
ENSRNOG00000018715	Clec10a	4.55191e-15	-1.2177	0.429966
ENSRNOG00000018730	Nectin2	0.00237018	1.04205	2.05915
ENSRNOG00000018745	Sgsm3	0.00898171	-0.492762	0.710663
ENSRNOG00000018747	Elmo2	4.03843e-05	-0.841154	0.558197
ENSRNOG00000018752		3.33067e-16	1.09406	2.13474
ENSRNOG00000018755	Acss2	0.00829273	-1.08062	0.472826
ENSRNOG00000018770	Pmaip1	0	0.465565	1.38086
ENSRNOG00000018823	Nisch	0.00165559	-0.300161	0.812162
ENSRNOG00000018824	Slc7a5	0.000965907	0.400519	1.31998
ENSRNOG00000018838	Paox	0.00177916	-0.728782	0.603413
ENSRNOG00000018899	C5	0.00851615	1.73697	3.33333
ENSRNOG00000018911	Pfkfb3	1.77636e-15	1.03471	2.04871
ENSRNOG00000018929	Kif20b	0.00301704	-0.824405	0.564715
ENSRNOG00000018971	Mob3a	1.66533e-15	0.720225	1.64744
ENSRNOG00000019007	Rpl14	0.0011196	-0.420132	0.747356
ENSRNOG00000019028	Znrf1	1.11022e-16	0.780739	1.71801
ENSRNOG00000019048	Sod2	1.26565e-14	1.99626	3.98965
ENSRNOG00000019050	Ifit1	0.00360033	1.39032	2.62136
ENSRNOG00000019077	Lipa	2.55351e-14	-1.02965	0.489828
ENSRNOG00000019110	Ocstamp	0.00824501	0.347848	1.27266
ENSRNOG00000019118	Slc13a3	0.00353283	1.18703	2.27684
ENSRNOG00000019129	Fcgbp	0.00713515	-2.75489	0.148148
ENSRNOG00000019141	Ch25h	7.77156e-16	1.15138	2.22127
ENSRNOG00000019142	Fas	3.33067e-16	0.902858	1.86977
ENSRNOG00000019143	Galnt2	0.00169196	-0.479638	0.717158
ENSRNOG00000019147	Stom	1.4877e-14	-0.887616	0.540506
ENSRNOG00000019180	Acsl4	1.22125e-15	0.807131	1.74973
ENSRNOG00000019202	Pvr	0.000104246	0.508997	1.42306
ENSRNOG00000019205	Gnpat	0.00714369	-0.329799	0.795647
ENSRNOG00000019212	Tpp1	0.000171658	-0.316143	0.803214
ENSRNOG00000019222	Tfdp1	3.88578e-15	-0.632323	0.645137
ENSRNOG00000019223	Taf3	0.000671473	-0.388769	0.763781
ENSRNOG00000019228	Pik3r2	0.00213944	-0.516519	0.699056
ENSRNOG00000019249	Ap3b2	0.00908941	0.953777	1.93694
ENSRNOG00000019268	Pelp1	0.00505742	-0.420481	0.747176
ENSRNOG00000019283	P2ry2	3.33067e-16	0.685993	1.60881
ENSRNOG00000019311	Nfkb2	4.21885e-15	1.10957	2.15781
ENSRNOG00000019316	Sh3bp4	0.00334181	0.805343	1.74756
ENSRNOG00000019322	Notch1	0.00154235	-0.517383	0.698638
ENSRNOG00000019330	Procr	0.000958598	1.0171	2.02385
ENSRNOG00000019332	Gtpbp2	0.000965293	0.452962	1.36885
ENSRNOG00000019354	Ptch1	0.00940017	-0.626366	0.647806
ENSRNOG00000019387	Ifi30	0	-0.727367	0.604005
ENSRNOG00000019394	Mpv17l2	0.00147211	-0.396056	0.759933
ENSRNOG00000019400	Dag1	0.00443719	-0.316144	0.803214
ENSRNOG00000019412	Rhbg	0.0018243	-0.594781	0.662145
ENSRNOG00000019428	Higd1a	0.00848563	0.466834	1.38207
ENSRNOG00000019453	Rps5	6.66134e-16	-0.452228	0.730913
ENSRNOG00000019477	Zmynd15	0.000878025	0.858709	1.81341
ENSRNOG00000019496	Stat5a	0	0.620965	1.5379
ENSRNOG00000019507	Hnrnpul2	2.70195e-12	-0.352496	0.783228
ENSRNOG00000019525	Hspa9	0	0.367664	1.29026
ENSRNOG00000019529	Btbd1	0.00431722	-0.554589	0.680851
ENSRNOG00000019533	Klhl3	7.09966e-07	-3.58496	0.0833333
ENSRNOG00000019536	Smim3	0	1.18616	2.27547
ENSRNOG00000019550	Slc11a2	1.11022e-16	1.66509	3.17134
ENSRNOG00000019555	Arap1	0	0.763554	1.69767
ENSRNOG00000019559	Eaf1	1.11022e-16	1.18239	2.26952
ENSRNOG00000019568	Jund	0.000756159	-0.313076	0.804924
ENSRNOG00000019598	Vegfa	0.00845526	0.460125	1.37566
ENSRNOG00000019604	Pld2	0.00862859	0.547272	1.46132
ENSRNOG00000019629	Lamp1	1.33227e-15	-0.522436	0.696195
ENSRNOG00000019638	Lmna	8.25118e-12	-0.427929	0.743328
ENSRNOG00000019659	Aspa	7.77156e-16	-1.32016	0.40049
ENSRNOG00000019660	Spib	0.00733905	1.58496	3
ENSRNOG00000019661	Gdf15	0	1.21201	2.31661
ENSRNOG00000019662	Tm6sf1	7.77156e-16	-0.750035	0.594589
ENSRNOG00000019675	Pycard	0.000875737	-0.623859	0.648933
ENSRNOG00000019681	Pold1	0.00175758	-0.594697	0.662184
ENSRNOG00000019688	Diaph1	0.000672256	-0.566307	0.675343
ENSRNOG00000019708	Ctsf	0.00297687	-0.3024	0.810902
ENSRNOG00000019721	Ypel3	0.00296673	-0.68613	0.621519
ENSRNOG00000019724	Ganab	2.22045e-16	-0.433184	0.740625
ENSRNOG00000019727		0.00728739	0.414112	1.33248
ENSRNOG00000019728	Itgam	0	0.583359	1.49833
ENSRNOG00000019730	Inppl1	0.00319003	0.431028	1.34819
ENSRNOG00000019737	Sema4a	2.22045e-16	0.565532	1.47993
ENSRNOG00000019742	Stat3	0	0.664043	1.58452
ENSRNOG00000019760	Oxnad1	0.00941012	-0.712547	0.610242
ENSRNOG00000019763	Mlph	0.00716752	-2.80735	0.142857
ENSRNOG00000019768	Ncoa4	1.11022e-16	-0.66783	0.629453
ENSRNOG00000019778		0.00276276	0.345999	1.27103
ENSRNOG00000019822	Gadd45b	0	0.902422	1.8692
ENSRNOG00000019824	Ell	8.16891e-12	0.787985	1.72666
ENSRNOG00000019834	Hsp90ab1	4.55191e-15	-0.497105	0.708527
ENSRNOG00000019857		0.0065147	-1.62149	0.325
ENSRNOG00000019859	Pla2g15	8.88178e-16	-1.40054	0.378788
ENSRNOG00000019875	Matr3	0.00174006	-0.315126	0.803781
ENSRNOG00000019907	Nfkbie	0.000962395	0.616781	1.53345
ENSRNOG00000019918	Coasy	0.00637874	-0.406807	0.754291
ENSRNOG00000019924	Thop1	1.10101e-11	-0.479978	0.716989
ENSRNOG00000019933	Ubqln4	0.00515304	-0.313771	0.804536
ENSRNOG00000019978	Parg	0.0098849	-0.462881	0.725536
ENSRNOG00000020028	Pcdhb22	0.00836594	2.41504	5.33333
ENSRNOG00000020030	Crlf1	0.00282291	3.05063	8.28571
ENSRNOG00000020063	Nfkbib	0	0.72005	1.64724
ENSRNOG00000020075	Eef1g	0.00188264	-0.413978	0.750551
ENSRNOG00000020117	Brms1	0.0022291	2.20606	4.61415
ENSRNOG00000020136	Tgm1	0	1.57282	2.97485
ENSRNOG00000020148	Il4i1	0	0.841109	1.79143
ENSRNOG00000020151	Cdh1	0.0040776	-1.44241	0.367953
ENSRNOG00000020161	Zbtb7a	0.00314047	0.368484	1.291
ENSRNOG00000020188	Trpc2	0.00442703	-1.12801	0.457547
ENSRNOG00000020193	Runx2	0.00161644	-0.897454	0.536833
ENSRNOG00000020213	Tubg1	0.0079414	-0.320509	0.800787
ENSRNOG00000020235	Hnrnpl	1.11022e-16	-0.389204	0.763551
ENSRNOG00000020263	Atp1a3	8.21565e-15	-1.50068	0.353387
ENSRNOG00000020275	Ccr10	0	4.22239	18.6667
ENSRNOG00000020298	Bag3	0.00184715	-0.321487	0.800245
ENSRNOG00000020325	Calhm2	0.00182461	-0.667425	0.62963
ENSRNOG00000020346	Best1	0.00127008	0.744255	1.67511
ENSRNOG00000020349	Rab3il1	0.00456211	-0.625505	0.648193
ENSRNOG00000020361	Ip6k2	0.00746796	0.640142	1.55848
ENSRNOG00000020379	Cog8	0.00999253	-0.340093	0.789991
ENSRNOG00000020380	Lgals7	0.00242999	2.05669	4.16032
ENSRNOG00000020385	Fads3	0.00853466	0.659676	1.57973
ENSRNOG00000020388	Inpp5f	1.11022e-15	-1.25937	0.417726
ENSRNOG00000020394	Mcmbp	0.00209695	-0.339726	0.790191
ENSRNOG00000020425	Stim1	0.00218013	-0.484001	0.714992
ENSRNOG00000020431	Matk	4.88498e-15	-0.892492	0.538683
ENSRNOG00000020433	Actn4	8.88178e-16	1.40303	2.64457
ENSRNOG00000020450	Slc26a6	0.00995303	-0.333926	0.793375
ENSRNOG00000020451	Cd81	0	-0.358438	0.780008
ENSRNOG00000020452	Nsmce4a	0.00460507	-0.405057	0.755207
ENSRNOG00000020470	Slc25a24	0	0.467907	1.3831
ENSRNOG00000020480	Fads1	6.32939e-05	-1.12479	0.458569
ENSRNOG00000020497	Plekha1	0.00537593	-0.398034	0.758892
ENSRNOG00000020505	Map4k1	0.00513751	-0.323612	0.799067
ENSRNOG00000020533	Htra1	0.00345413	2.09464	4.27119
ENSRNOG00000020552	Fosl1	0	1.50345	2.83521
ENSRNOG00000020554	Slc50a1	0.00833685	-0.399679	0.758027
ENSRNOG00000020577	Pip5k1c	1.11022e-16	-0.588254	0.665148
ENSRNOG00000020590	Adam15	0	-0.711704	0.610599
ENSRNOG00000020595	Rps11	0	-0.47788	0.718032
ENSRNOG00000020618	AC099450.1	0.000718329	-0.343851	0.787935
ENSRNOG00000020621	Dcst1	0.00706276	-2	0.25
ENSRNOG00000020623	Aldh16a1	0.00519387	-0.321777	0.800084
ENSRNOG00000020635	Exosc5	0.00512488	-0.337971	0.791153
ENSRNOG00000020651	Cars	0	0.511348	1.42538
ENSRNOG00000020668	Cpsf7	0.00463392	-0.338196	0.79103
ENSRNOG00000020673	Pbxip1	0.0015559	-0.308329	0.807577
ENSRNOG00000020679	Icam1	4.996e-15	1.3575	2.5624
ENSRNOG00000020683	Hnrnpul1	3.33067e-16	-0.532609	0.691303
ENSRNOG00000020699	Cd37	0.00185046	-0.338231	0.79101
ENSRNOG00000020701	Brca1	0.00959689	-0.831358	0.562
ENSRNOG00000020702	Cyb561a3	0.00878822	-0.350295	0.784424
ENSRNOG00000020715	Ddb1	5.37587e-06	-0.708652	0.611891
ENSRNOG00000020716	Axl	2.95319e-14	-1.49969	0.353628
ENSRNOG00000020726	Sipa1	0	-0.666167	0.630179
ENSRNOG00000020743	Cyp2s1	6.66134e-16	-2.20022	0.217604
ENSRNOG00000020776	Dhcr7	0.00222572	-0.852829	0.553698
ENSRNOG00000020804	Smarcc1	0.00158434	-0.43824	0.738034
ENSRNOG00000020811	Il6r	3.05323e-06	-0.487962	0.713032
ENSRNOG00000020812	Gys1	1.11022e-16	0.675682	1.59735
ENSRNOG00000020845	Tyrobp	0.000179431	-0.307246	0.808183
ENSRNOG00000020862	Ptpn23	0.00287819	0.395057	1.31499
ENSRNOG00000020876	Bax	0.00297218	0.3415	1.26707
ENSRNOG00000020889	Nucb1	0.00978287	-0.405915	0.754757
ENSRNOG00000020893	Snx27	1.11022e-16	-0.422643	0.746057
ENSRNOG00000020897	Prpf19	8.16902e-13	-0.348411	0.785449
ENSRNOG00000020904	Cdc42ep2	0	1.46557	2.76173
ENSRNOG00000020905	Hdac5	0.00098742	-0.853278	0.553526
ENSRNOG00000020906	Pola2	0.00931262	-0.495561	0.709286
ENSRNOG00000020918	Ccnd1	6.21725e-15	-0.999061	0.500326
ENSRNOG00000020937	Ubtf	0.00219758	-0.437273	0.738529
ENSRNOG00000020938	Ppp1r15a	4.44089e-16	0.96416	1.95093
ENSRNOG00000020953	Ms4a7	0.00283562	0.787293	1.72583
ENSRNOG00000020994	Slc25a39	1.29896e-14	-0.638527	0.642368
ENSRNOG00000021013	Stx3	0	0.448727	1.36484
ENSRNOG00000021061	Map4k2	0.00488	-0.34307	0.788362
ENSRNOG00000021068	Pip5k1a	0.0014447	0.543962	1.45797
ENSRNOG00000021100	Tnfaip8l2	0.0052195	-0.446428	0.733858
ENSRNOG00000021102	Scn1b	0.00763945	-0.895531	0.537549
ENSRNOG00000021103	Nrxn2	0.00431522	-2.11548	0.230769
ENSRNOG00000021106	Gramd1a	0.00469932	-0.365172	0.776376
ENSRNOG00000021117	Rps6ka4	1.11022e-16	-0.495	0.709561
ENSRNOG00000021139	Esrra	0.00823915	0.370171	1.29251
ENSRNOG00000021143	Setdb1	0.00432101	-0.403689	0.755923
ENSRNOG00000021151	Ppp1r14b	0.00459164	-0.421492	0.746652
ENSRNOG00000021170	Plekho1	0.00800807	-0.373429	0.771945
ENSRNOG00000021179	Naa40	0.00996495	-0.467878	0.723027
ENSRNOG00000021182	Sv2a	0.00852502	-0.606476	0.656799
ENSRNOG00000021199	Fcgr1a	4.68335e-05	-0.47403	0.719951
ENSRNOG00000021202	Rtn3	0.00179301	-0.313604	0.804629
ENSRNOG00000021223	Ptpra	0.00473005	-0.319376	0.801417
ENSRNOG00000021242	Adam33	0.00650642	-1.25669	0.418502
ENSRNOG00000021243	Siglec1	0.00881757	-0.614674	0.653078
ENSRNOG00000021261	Rassf2	0.00963293	0.375095	1.29692
ENSRNOG00000021262	Slc23a2	0	0.716082	1.64271
ENSRNOG00000021314	Fdft1	6.31775e-05	-0.872567	0.546174
ENSRNOG00000021347	Mthfd2l	2.22045e-16	1.8819	3.68559
ENSRNOG00000021390	Meis3	0.00105684	-0.524333	0.69528
ENSRNOG00000021401	Lpar5	0.00743052	-0.813026	0.569187
ENSRNOG00000021412	Slfn13	0.00791818	0.33231	1.25903
ENSRNOG00000021424	Cd300lf	4.44089e-16	-0.675829	0.625973
ENSRNOG00000021440	Pptc7	0.00356133	0.374954	1.2968
ENSRNOG00000021474	Siglec5	8.88178e-16	2.01407	4.0392
ENSRNOG00000021484	AABR07003537.1	0.0070331	0.398971	1.31857
ENSRNOG00000021517	Tmem231	0.00746413	-1.89616	0.268657
ENSRNOG00000021548	Rassf1	0.00844362	0.373999	1.29594
ENSRNOG00000021560	Cass4	2.22045e-16	0.767329	1.70212
ENSRNOG00000021581	Rapgef2	2.22045e-16	1.08938	2.12783
ENSRNOG00000021611	Clip2	0	0.490416	1.40485
ENSRNOG00000021644	Slc15a3	1.11022e-16	0.537255	1.45121
ENSRNOG00000021681	Eea1	3.33067e-16	1.03257	2.04566
ENSRNOG00000021691	Ccdc92	0	0.398643	1.31827
ENSRNOG00000021693	Fam149a	0.0021603	-1.47805	0.358974
ENSRNOG00000021725	Mlec	2.51266e-12	0.315227	1.24421
ENSRNOG00000021726	Tlr3	4.55191e-15	-2.02137	0.246324
ENSRNOG00000021763	Ffar4	0.00698532	-1.11211	0.462617
ENSRNOG00000021781	Camk1	0.00402566	-0.503355	0.705464
ENSRNOG00000021808	Tecr	0.00167434	-0.323027	0.799391
ENSRNOG00000021817	Irak2	6.32827e-15	1.80449	3.49306
ENSRNOG00000021856	Lat2	0.00920333	-0.355471	0.781614
ENSRNOG00000021903	Atad5	0.00805222	-0.801921	0.573585
ENSRNOG00000021954	Spg11	0.0047722	-0.412791	0.751169
ENSRNOG00000022022	AC128967.1	0.00456992	-3.7866	0.0724638
ENSRNOG00000022066	Fam117b	0.000156622	-1.28348	0.410805
ENSRNOG00000022094	Lacc1	0	1.83751	3.57393
ENSRNOG00000022268	Pnpla3	0.00168285	-2.22239	0.214286
ENSRNOG00000022274	Slc2a8	0.00879268	-0.537185	0.689114
ENSRNOG00000022298	Cxcl11	0.00718962	2.13443	4.39063
ENSRNOG00000022307	Acap3	0.00447019	-0.507329	0.703524
ENSRNOG00000022325	Smc2	0.00405473	-0.384389	0.766103
ENSRNOG00000022343	Alms1	0.0045954	-0.986368	0.504747
ENSRNOG00000022414	Zfp142	0.00787249	0.35071	1.27519
ENSRNOG00000022507	Twf1	0.000922686	0.435915	1.35277
ENSRNOG00000022523	Fkbp5	0	-0.702617	0.614457
ENSRNOG00000022565	Lrrc25	0	0.950594	1.93267
ENSRNOG00000022598	Trerf1	0.00290516	-0.898488	0.536449
ENSRNOG00000022640	Siglec8	0.00630471	0.393	1.31312
ENSRNOG00000022664	Kat7	0.00224618	-0.450682	0.731697
ENSRNOG00000022753	Mast3	0.00179421	-0.440505	0.736877
ENSRNOG00000022760	Rubcnl	0.00289635	1.10451	2.15026
ENSRNOG00000022762	Mettl21cl1	0.00153462	-2.75974	0.147651
ENSRNOG00000022764	Evi2a	2.10942e-15	-1.51576	0.349711
ENSRNOG00000022839	Ifit3	0.00347344	1.51265	2.85333
ENSRNOG00000022975	Nfam1	1.11022e-15	-0.501442	0.706401
ENSRNOG00000022980	Sdhd	4.10783e-15	-0.580873	0.668559
ENSRNOG00000023005	Gm6377	0.000128679	-0.524413	0.695242
ENSRNOG00000023214	Il20rb	0.00295264	-1.18074	0.441125
ENSRNOG00000023258	Nfkb1	2.88658e-15	1.79495	3.47004
ENSRNOG00000023317	Colgalt1	1.19587e-11	-0.414834	0.750106
ENSRNOG00000023376	Riok3	2.22045e-15	0.471394	1.38645
ENSRNOG00000023383	Ddx3x	6.66134e-16	-0.359614	0.779373
ENSRNOG00000023393	Nup214	0.00651641	-0.409973	0.752637
ENSRNOG00000023410	Apol9a	0.00976812	1.84022	3.58065
ENSRNOG00000023411	Vsig10l	0.00227019	0.53745	1.4514
ENSRNOG00000023428	Pik3r5	5.10703e-15	1.04664	2.06572
ENSRNOG00000023453	Lrba	0.00834366	-0.878408	0.543967
ENSRNOG00000023480	Nabp2	0.0066319	-0.359749	0.7793
ENSRNOG00000023531	Cldn20	0	-7.89482	0.00420168
ENSRNOG00000023643	Mmp17	0.00994573	-2.05889	0.24
ENSRNOG00000023661	Celf2	0.00167532	-0.653508	0.635733
ENSRNOG00000023688	Drd1	0.00988438	-1.3505	0.392157
ENSRNOG00000023760	Plekhm3	8.09008e-12	1.06381	2.09044
ENSRNOG00000023778	Gcnt2	1.77636e-15	1.30708	2.4744
ENSRNOG00000023781	Plec	0.00219252	-0.30939	0.806983
ENSRNOG00000023799	Pak1ip1	3.21965e-15	0.695786	1.61977
ENSRNOG00000023830	Dnase2	0.0035793	-0.367816	0.774955
ENSRNOG00000023910	Man2b1	0	-0.66206	0.631975
ENSRNOG00000023991	Rab20	0	0.696965	1.62109
ENSRNOG00000023993	Kif1a	0.00796788	1.80445	3.49296
ENSRNOG00000024022	Ndfip2	0	0.452321	1.36824
ENSRNOG00000024039	Serinc5	0.00969821	-0.493639	0.710232
ENSRNOG00000024056	Zfp17	0.00280731	0.853203	1.80651
ENSRNOG00000024066	Fundc2	0.00360725	0.759328	1.6927
ENSRNOG00000024089	Fndc3b	0.00809097	0.520566	1.43452
ENSRNOG00000024128	Aco2	0.0033753	-0.301807	0.811236
ENSRNOG00000024230	Tnfaip8l3	0.00442476	-0.751301	0.594068
ENSRNOG00000024239	Fam89b	9.78817e-12	-0.456846	0.728578
ENSRNOG00000024264	Amz1	0.0051461	-0.449378	0.732359
ENSRNOG00000024277	Card11	0.00199654	-0.655606	0.634809
ENSRNOG00000024338		1.11022e-16	-4.32193	0.05
ENSRNOG00000024346	Plet1	0	0.579936	1.49478
ENSRNOG00000024390	Osm	1.11022e-16	1.17275	2.25441
ENSRNOG00000024402	Focad	0.00225957	-0.953315	0.516444
ENSRNOG00000024428	Kif20a	0.00440741	-0.353897	0.782468
ENSRNOG00000024523	Dnai2	0.00288034	2.01381	4.03846
ENSRNOG00000024530	Lyrm1	0.00265001	0.810984	1.75441
ENSRNOG00000024562	Tgfbrap1	0.00885262	-0.336688	0.791857
ENSRNOG00000024578	Ttyh2	1.65346e-05	0.480517	1.39524
ENSRNOG00000024629	Hadha	0.000157964	-0.399834	0.757946
ENSRNOG00000024689	Hopx	1.33227e-15	-0.861352	0.550436
ENSRNOG00000024707	Tp73	0.00735309	2	4
ENSRNOG00000024799	Cd93	0.000965881	1.01534	2.02137
ENSRNOG00000024801	Slc35a2	0.00770485	0.34348	1.26881
ENSRNOG00000024818	Eva1b	0.0098251	-0.498091	0.708043
ENSRNOG00000024839	Tysnd1	0.0098137	-0.372744	0.772312
ENSRNOG00000024846	Ier5l	0.00112396	-0.903607	0.534549
ENSRNOG00000024907	Tnrc6b	0.000226402	-0.852565	0.553799
ENSRNOG00000024934	Npat	0.00994915	-0.503185	0.705548
ENSRNOG00000025001	Pcolce	0.00292277	3.90689	15
ENSRNOG00000025011	Chd8	0.00421544	-0.344321	0.787678
ENSRNOG00000025028	Prkdc	0.00453147	-0.787381	0.579395
ENSRNOG00000025042	Pde3a	0.00374199	2.58496	6
ENSRNOG00000025053	Lrp1	7.97787e-05	-0.737476	0.599788
ENSRNOG00000025060	Nanos1	0.00892333	-0.859993	0.550955
ENSRNOG00000025075	Relt	0.005136	-0.309049	0.807174
ENSRNOG00000025079	Fam126b	0.00725461	1.05585	2.07895
ENSRNOG00000025094	Gpr183	6.02418e-12	0.800285	1.74144
ENSRNOG00000025111	Nfkbid	0.000358652	0.874911	1.8339
ENSRNOG00000025115	Exph5	0.00632654	-2.22239	0.214286
ENSRNOG00000025120	Gli1	0.00785464	-1.86598	0.274336
ENSRNOG00000025122	AABR07005506.1	0.00224691	-5.41954	0.0233645
ENSRNOG00000025143	Icam2	0.00452228	-0.714522	0.609407
ENSRNOG00000025155	Lmtk2	0.00365979	0.369742	1.29212
ENSRNOG00000025167	Sema4b	0.00720048	0.780853	1.71815
ENSRNOG00000025220	Slc6a16	0.00735987	-2.5025	0.176471
ENSRNOG00000025244	Trrap	0.0049724	-0.350256	0.784445
ENSRNOG00000025371	Spry1	6.75405e-05	2.06774	4.19231
ENSRNOG00000025512	Mettl17	3.85499e-06	-0.791977	0.577552
ENSRNOG00000025571	Il19	0.000803158	2.07864	4.2241
ENSRNOG00000025604	Atad2	0.00653854	-0.338028	0.791122
ENSRNOG00000025695	Tns3	1.11022e-16	-0.381778	0.767491
ENSRNOG00000025726	Prr30	0.00812195	3.45943	11
ENSRNOG00000025811	Cfp	4.44089e-16	-0.441599	0.736318
ENSRNOG00000025882	Nipal1	0.00284504	0.936341	1.91367
ENSRNOG00000025930	Chst13	4.44089e-15	-1.10918	0.463559
ENSRNOG00000025936	Rpl6	8.88178e-16	-0.359549	0.779408
ENSRNOG00000026124	Id3	3.33067e-16	-1.17248	0.443657
ENSRNOG00000026136	Tnfaip8	0	-0.540955	0.687316
ENSRNOG00000026212	Micall1	0.00177325	0.454158	1.36998
ENSRNOG00000026293	Jun	9.19449e-05	0.421554	1.33937
ENSRNOG00000026306	Clec5a	0.000791175	-0.372569	0.772406
ENSRNOG00000026435	Arid3a	0.00498351	0.306642	1.23683
ENSRNOG00000026455	Gpd1l	8.90465e-12	-0.794731	0.576451
ENSRNOG00000026474	Cad	2.22045e-16	-0.584442	0.666907
ENSRNOG00000026502	Dscc1	0.00887072	-0.737896	0.599613
ENSRNOG00000026542	Suco	0.000963682	0.654932	1.57454
ENSRNOG00000026589	Dpy19l1	8.88178e-16	-0.73129	0.602365
ENSRNOG00000026607	Tnfsf18	0.00862262	2.02385	4.06667
ENSRNOG00000026610	Akirin1	2.91007e-05	0.348323	1.27308
ENSRNOG00000026644	Glipr1	3.66374e-15	-0.689384	0.620119
ENSRNOG00000026647	Cxcl16	0	0.715417	1.64196
ENSRNOG00000026653	Hcar2	0	2.60933	6.1022
ENSRNOG00000026702	Jaml	0.00171689	-0.59578	0.661687
ENSRNOG00000026770	Tspy26	0.00162563	-4.11548	0.0576923
ENSRNOG00000026805	Csf2	4.32987e-15	4.29342	19.6087
ENSRNOG00000026842	Nnt	1.11022e-16	-0.652989	0.635962
ENSRNOG00000026963	Hsp90b1	9.99201e-16	-0.588751	0.664918
ENSRNOG00000027089	Ell2	0.00785699	0.301669	1.23257
ENSRNOG00000027125	Mboat1	2.22045e-15	-0.689237	0.620182
ENSRNOG00000027204	Map6	0.00825541	0.419762	1.33771
ENSRNOG00000027257	Gmip	0.00272521	0.315384	1.24434
ENSRNOG00000027282	Cep68	0.00832381	-0.798595	0.574909
ENSRNOG00000027300	Ttc7b	0.000865761	0.493398	1.40776
ENSRNOG00000027317	Ylpm1	0.000510032	-0.894639	0.537882
ENSRNOG00000027380	Upk1b	0.00808405	-1.36839	0.387324
ENSRNOG00000027463	Adamts3	0.000966938	1.40776	2.65324
ENSRNOG00000027489	Mn1	0.00918876	-1.10334	0.465438
ENSRNOG00000027498	Engase	0.00930985	-0.406706	0.754344
ENSRNOG00000027513	Rtel1	0.0081582	-0.357373	0.780585
ENSRNOG00000027516	Ly6g5b	0.00445023	-1.0241	0.491717
ENSRNOG00000027520	Pls3	0.00300714	0.339024	1.2649
ENSRNOG00000027622	Slc35e3	0.00212336	-0.559454	0.678559
ENSRNOG00000027711	Usp32	1.11022e-16	0.652303	1.57168
ENSRNOG00000027728	Ibtk	0.00321478	0.397441	1.31717
ENSRNOG00000027839	Ptk2b	5.10703e-15	0.70011	1.62463
ENSRNOG00000027843	Kir3dl1	0.00123805	2.41504	5.33333
ENSRNOG00000027850	Ssx1	0.00558685	-2.96347	0.128205
ENSRNOG00000027864	Ppial4d	2.33147e-15	-0.562176	0.67728
ENSRNOG00000027880	Nbeal2	1.11022e-16	-0.677343	0.625316
ENSRNOG00000027894	Iqgap3	0.000918231	-0.733004	0.60165
ENSRNOG00000027921	Rlf	0.000952456	0.636872	1.55495
ENSRNOG00000027935	Lrrc34	9.99201e-16	-4.65535	0.0396825
ENSRNOG00000028015	Pf4	2.22045e-16	0.374866	1.29672
ENSRNOG00000028017	Tmem109	0	-0.568764	0.674194
ENSRNOG00000028036	Adamts7	0.000925965	1.65688	3.15333
ENSRNOG00000028043	Cxcl3	0	3.41147	10.6403
ENSRNOG00000028077	Cfap44	0.00553371	-1.88264	0.271186
ENSRNOG00000028129	Fktn	0.0080495	0.69794	1.62219
ENSRNOG00000028137	Mki67	5.10703e-15	-0.956641	0.515255
ENSRNOG00000028156	Pld1	0.00164587	-0.40245	0.756573
ENSRNOG00000028166	Asmtl	0.00819701	0.307528	1.23759
ENSRNOG00000028292	Gart	0.00177833	-0.409955	0.752647
ENSRNOG00000028384	Npepl1	0.000295029	-0.495871	0.709133
ENSRNOG00000028498	Wdr1	0	0.431859	1.34897
ENSRNOG00000028566	Pld4	0	-0.650019	0.637272
ENSRNOG00000028629	Akt1	6.52811e-14	-0.682929	0.622899
ENSRNOG00000028699	Sco1	0.00884916	0.502973	1.41713
ENSRNOG00000028801	Gsap	4.44089e-16	0.804659	1.74673
ENSRNOG00000028834	Polr2a	0.00400702	-0.36805	0.774829
ENSRNOG00000028844	Slc9a5	0.0098708	-1.05095	0.48265
ENSRNOG00000028872	Rai14	0.00096746	1.25909	2.39344
ENSRNOG00000028930	Dab2	0.00475199	-0.415475	0.749773
ENSRNOG00000028946	Cdc42ep4	0	0.848542	1.80068
ENSRNOG00000028956	Mbd3	0	-0.390641	0.762791
ENSRNOG00000028981	Myl10	6.41987e-06	-3.62544	0.0810277
ENSRNOG00000029028	Mknk2	4.996e-15	-0.700634	0.615302
ENSRNOG00000029042	Mt-nd6	0.000114354	-0.331493	0.794714
ENSRNOG00000029061	Hirip3	0.00488908	-0.482171	0.7159
ENSRNOG00000029127	Parp16	0.00835928	0.798469	1.73926
ENSRNOG00000029173	AABR07053716.1	0.00311516	1.89469	3.71841
ENSRNOG00000029178	Abcc5	3.33067e-16	-0.598821	0.660293
ENSRNOG00000029185	Rasa1	0	0.804808	1.74691
ENSRNOG00000029212	Vcan	1.11022e-16	1.17267	2.25428
ENSRNOG00000029308	Irag2	0.00763044	-0.39141	0.762384
ENSRNOG00000029321	Ccser1	0.00622266	-1.2338	0.425197
ENSRNOG00000029330	Ca5b	0.00214381	-0.398901	0.758436
ENSRNOG00000029360	Serinc1	0	0.345423	1.27052
ENSRNOG00000029394	Dusp8	0.00830015	1.01471	2.02049
ENSRNOG00000029644	Clec2l	0.000653422	-1.26179	0.417027
ENSRNOG00000029662	Wdfy4	0	-0.583618	0.667288
ENSRNOG00000029668	Wfdc21	0	1.56778	2.96448
ENSRNOG00000029698	Pim3	0.000964634	0.476604	1.39146
ENSRNOG00000029735	Pid1	0.000965807	0.562012	1.47633
ENSRNOG00000029738	Diras1	0.00464812	-3.32193	0.1
ENSRNOG00000029768	Ccl12	0	0.556615	1.47081
ENSRNOG00000029773	Atm	0	-1.30275	0.405354
ENSRNOG00000029784	Pak1	0.000135123	-0.649495	0.637504
ENSRNOG00000029971	Mt-nd5	0.00460351	-0.356273	0.78118
ENSRNOG00000030019	Atp1a1	1.11022e-16	-0.397913	0.758956
ENSRNOG00000030045	AABR07068327.1	0.00456582	-3.99305	0.0628019
ENSRNOG00000030118	Msn	3.33067e-16	-0.54846	0.683749
ENSRNOG00000030127	Eml2	0.00746665	0.375202	1.29702
ENSRNOG00000030213	Vps13c	5.00852e-06	-0.98643	0.504725
ENSRNOG00000030224	AABR07030729.1	0	1.10837	2.15602
ENSRNOG00000030232	Hacd3	0.00403747	-0.689766	0.619954
ENSRNOG00000030253	Tafa3	0.00952152	-0.876217	0.544794
ENSRNOG00000030294	Eml4	0.00489201	-0.312299	0.805357
ENSRNOG00000030371	Mt-co2	0.00396667	-0.407946	0.753696
ENSRNOG00000030452	Rimbp3	0.00401586	-1.22009	0.429257
ENSRNOG00000030625	Tf	0	-0.728532	0.603518
ENSRNOG00000030630	Ehmt2	0.00153698	-0.638987	0.642163
ENSRNOG00000030705	Cpsf1	0.00414412	-0.348655	0.785316
ENSRNOG00000030714	Bsn	7.57684e-06	-2	0.25
ENSRNOG00000030715	Cfh	0.00174629	-0.353445	0.782713
ENSRNOG00000030888	Rela	0	0.404815	1.32392
ENSRNOG00000030930	Samsn1	1.11022e-16	0.338607	1.26453
ENSRNOG00000030954	Fat1	0.00600851	-1.73697	0.3
ENSRNOG00000030962	RGD1564937	0.00585894	-2	0.25
ENSRNOG00000031033	Mt-nd2	0.00117822	-0.30635	0.808685
ENSRNOG00000031135	Smarcc2	0.00522888	-0.352597	0.783173
ENSRNOG00000031163	Nfkbiz	0	3.20652	9.2312
ENSRNOG00000031167		4.44089e-16	0.650039	1.56921
ENSRNOG00000031168	Arhgap15	0.00506866	-0.671177	0.627994
ENSRNOG00000031205	AC136584.1	3.12739e-12	-5.03122	0.030581
ENSRNOG00000031232	Nrp2	0	1.13879	2.20197
ENSRNOG00000031266	Siae	0.00416792	-0.819983	0.566449
ENSRNOG00000031335	Ankrd37	0.00269882	1.13124	2.19048
ENSRNOG00000031406	Hps3	0.0098312	-0.386265	0.765108
ENSRNOG00000031421	Eif1a	0	0.371604	1.29379
ENSRNOG00000031479	Hdlbp	6.77236e-15	-0.64481	0.639577
ENSRNOG00000031653	Mix23	0.00757074	0.43144	1.34858
ENSRNOG00000031707	Tuba3b	0.00828567	-1.98606	0.252427
ENSRNOG00000031743	Gbp2	0	1.04578	2.06449
ENSRNOG00000031766	Mt-cyb	0.00179566	-0.678397	0.624859
ENSRNOG00000031782	Col6a4	0.00457791	-2.45943	0.181818
ENSRNOG00000031814	Sort1	2.37588e-14	-1.53464	0.345166
ENSRNOG00000031824	Slc44a2	1.11022e-15	-1.11278	0.462403
ENSRNOG00000031916	Timeless	0.000639969	-0.803907	0.572796
ENSRNOG00000031930	Bin2	1.55431e-15	-0.882555	0.542406
ENSRNOG00000031993	Prim1	0.00875277	-0.429502	0.742518
ENSRNOG00000032112	AY172581.14	0.00657361	-0.514678	0.699949
ENSRNOG00000032136	Cdc42ep3	0.00185617	-0.636982	0.643057
ENSRNOG00000032297	Msmo1	0.000109327	-0.523032	0.695908
ENSRNOG00000032381	Naglu	0.00404593	-0.310008	0.806637
ENSRNOG00000032396	RGD1559575	0.00476345	-0.875969	0.544888
ENSRNOG00000032398	Macir	0.00212426	-0.367848	0.774938
ENSRNOG00000032463	Rap1a	0.00202687	-0.453333	0.730354
ENSRNOG00000032546	Dot1l	1.9873e-14	1.14709	2.21466
ENSRNOG00000032574	Scrib	0.00672882	-0.306226	0.808755
ENSRNOG00000032626	Mmp3	1.9984e-15	5.73682	53.3281
ENSRNOG00000032703	Rasgrp3	0.00202102	-0.870397	0.546996
ENSRNOG00000032745	Slc17a3	0.0087404	2.38466	5.22222
ENSRNOG00000032778	Bub1	0.00222911	-0.578897	0.669476
ENSRNOG00000032798	Slco3a1	0.00742142	0.40621	1.3252
ENSRNOG00000032832	Mmp10	8.88178e-16	4.17864	18.1091
ENSRNOG00000032878	Cxxc5	0.000114768	-1.23012	0.426282
ENSRNOG00000032917	Zfand2a	1.44329e-14	0.769817	1.70505
ENSRNOG00000032929	Incenp	0.0093659	-0.323845	0.798937
ENSRNOG00000032930	Trim26	0.000956659	0.511038	1.42508
ENSRNOG00000032942	Neu1	5.10703e-15	0.709321	1.63503
ENSRNOG00000032947	AABR07067749.1	0.00478174	4.18133	18.1429
ENSRNOG00000032973	Il13ra2	0.00841525	2	4
ENSRNOG00000033065	Rad50	0.00174848	-0.746799	0.595924
ENSRNOG00000033100	AABR07054189.1	0.000798319	0.436289	1.35312
ENSRNOG00000033134	Mef2c	0.00281384	-0.81675	0.567719
ENSRNOG00000033136	RT1-M5	0.00178176	-2.8365	0.14
ENSRNOG00000033161	RGD1565117	1.9984e-15	-8.44708	0.00286533
ENSRNOG00000033169	Cpeb4	0	1.16856	2.24787
ENSRNOG00000033192	Osmr	1.11022e-16	4.20945	18.5
ENSRNOG00000033220	Oas1k	0.00892724	0.903645	1.87079
ENSRNOG00000033234	Ccrl2	0	1.40309	2.64467
ENSRNOG00000033235	Relb	0	0.799591	1.74061
ENSRNOG00000033433	Csrnp1	0	1.01846	2.02576
ENSRNOG00000033593	Osbpl9	0.00310345	-0.390278	0.762982
ENSRNOG00000033608	Cd276	0.00243902	-0.346166	0.786672
ENSRNOG00000033623	Pigx	0.00444211	-0.477376	0.718283
ENSRNOG00000033658	Kntc1	0.00845624	-0.588846	0.664875
ENSRNOG00000033663	P4ha2	0.000243972	0.815627	1.76006
ENSRNOG00000033686	Rpl38	0.00772556	1.35666	2.56092
ENSRNOG00000033693	AC135826.1	0	0.950139	1.93206
ENSRNOG00000033744	Rasgrp4	0.00209587	-0.639315	0.642018
ENSRNOG00000033765	Eif1	0	0.433645	1.35064
ENSRNOG00000033772	Serpinb9	8.3431e-12	1.6443	3.12595
ENSRNOG00000033929	Stfa2l1	0.0032308	0.64758	1.56654
ENSRNOG00000034013	Acaca	0.00427233	-0.649579	0.637466
ENSRNOG00000034025	Ptprj	1.44329e-15	1.53446	2.89681
ENSRNOG00000034066	Hspa8	0	1.08767	2.1253
ENSRNOG00000034075	Ube2ql1	0.00219001	-1.43354	0.370221
ENSRNOG00000034078	Mxi1	0.00485372	-1.03769	0.487106
ENSRNOG00000034116	Gk	0	0.785113	1.72323
ENSRNOG00000034195	Bpi	0.00713717	2.67807	6.4
ENSRNOG00000035456	Mir3555	0.000823838	3.48829	11.2222
ENSRNOG00000035461	Mirlet7c2	0.00167701	-5.19967	0.0272109
ENSRNOG00000035476	Mir212	0.0021865	-2.86219	0.137529
ENSRNOG00000035485	Mir93	7.77156e-16	-5.76377	0.0184049
ENSRNOG00000035543	Mir331	0	7.0634	133.75
ENSRNOG00000035581	Mir222	0.00153692	1.95569	3.879
ENSRNOG00000035597	Mir27a	0.00387806	-2.27343	0.206838
ENSRNOG00000035617	Mir186	0.00777798	1.39283	2.62593
ENSRNOG00000035631	Mir221	0.00725052	0.911999	1.88165
ENSRNOG00000035636	Mirlet7b	0.00094035	6.30378	79
ENSRNOG00000035658	Mir193a	0.00131727	-3.04985	0.120755
ENSRNOG00000036585	Cfap43	0.00298604	-2.73697	0.15
ENSRNOG00000036633	AABR07006255.1	0.00222033	-5.37851	0.0240385
ENSRNOG00000036649	Pwwp2b	0.00705868	-0.447334	0.733397
ENSRNOG00000036658	Tbcd	0.00455819	-0.356942	0.780818
ENSRNOG00000036661	Rab40b	0.00154552	-1.926	0.263158
ENSRNOG00000036677	Slc16a3	0	2.3431	5.07391
ENSRNOG00000036681	Myadml2	0.000360713	-3.71536	0.0761317
ENSRNOG00000036689	P4hb	1.33227e-15	0.813735	1.75776
ENSRNOG00000036692	Gcgr	0.00321085	0.990781	1.98726
ENSRNOG00000036697	Mafg	0	0.832032	1.78019
ENSRNOG00000036698	Nploc4	0	0.475346	1.39025
ENSRNOG00000036701	Actg1	3.66374e-15	0.589861	1.5051
ENSRNOG00000036703	Itgax	1.9984e-15	0.955652	1.93946
ENSRNOG00000036711	Spn	1.15796e-13	-0.476611	0.718664
ENSRNOG00000036742	Uqcrc2	8.56889e-05	-0.31747	0.802476
ENSRNOG00000036814	Atp6v0a1	1.11022e-16	-0.42968	0.742426
ENSRNOG00000036833	Zfp385a	0.000969227	-0.445914	0.734119
ENSRNOG00000036834	Gpr84	0	1.01566	2.02182
ENSRNOG00000036836	AABR07058937.1	0.00621057	-3.28758	0.10241
ENSRNOG00000036837	Nfe2	0.00624498	-0.317159	0.802649
ENSRNOG00000036880	Arl5c	0	1.32792	2.5104
ENSRNOG00000036934	Abhd12	0.00228491	-0.363145	0.777468
ENSRNOG00000036964	Ralgapa2	8.88178e-16	1.78552	3.44742
ENSRNOG00000037162	Slbp	0.00417296	-0.321287	0.800356
ENSRNOG00000037167	Rtp3	0.00321795	1.44302	2.71889
ENSRNOG00000037171	Tdgf1	0.0085898	-2.98606	0.126214
ENSRNOG00000037190	Cd101	0.00492164	-1.45799	0.364
ENSRNOG00000037331	Cd33	5.73484e-05	0.39174	1.31198
ENSRNOG00000037339	Siglec10	0	1.92553	3.79876
ENSRNOG00000037432	Exo5	0.00280056	0.473907	1.38887
ENSRNOG00000037437	Golga3	0.00284645	0.52908	1.44301
ENSRNOG00000037449	Pole	0.00263315	-1.00552	0.498092
ENSRNOG00000037481	AC095390.1	0.000738629	2.54996	5.85616
ENSRNOG00000037509	Chek2	0.00214839	-1.18641	0.439394
ENSRNOG00000037613	Kdm6b	7.77156e-16	1.31415	2.48656
ENSRNOG00000037620	Mob3c	0.00272347	0.557482	1.4717
ENSRNOG00000037621	Spata48	0.00818303	1.75489	3.375
ENSRNOG00000037768	Rab43	0.00720964	0.503638	1.41778
ENSRNOG00000037801		0.00900758	2.32193	5
ENSRNOG00000037845	Cysltr1	0.00481834	-2.02857	0.245098
ENSRNOG00000037931	Plaur	7.77156e-16	0.845067	1.79635
ENSRNOG00000037982	Tmem236	0.00156294	-2.84881	0.13881
ENSRNOG00000038258	Upb1	1.11022e-16	3.22239	9.33333
ENSRNOG00000038286	Slamf6	0	1.08411	2.12006
ENSRNOG00000038499	Gm4847	0.000801805	2.21842	4.65385
ENSRNOG00000038597	Dlg1	0.00703465	0.451114	1.3671
ENSRNOG00000038686	Ap1s2	0.000199655	-0.463704	0.725122
ENSRNOG00000038835	Cd86	3.33067e-16	0.522005	1.43595
ENSRNOG00000038881	Hcls1	2.22045e-16	0.777649	1.71434
ENSRNOG00000038916	Dram1	9.99201e-15	0.758313	1.69151
ENSRNOG00000038933	Spcs3	1.33705e-11	0.306703	1.23688
ENSRNOG00000038948	Stab2	0.00585894	-2	0.25
ENSRNOG00000039091	Pnpla8	0	0.859573	1.8145
ENSRNOG00000039284	Haus4	0.00512431	-0.613313	0.653694
ENSRNOG00000039417	Dda1	0.0027967	0.403418	1.32264
ENSRNOG00000039473	Ccdc152	0.00435252	-0.957863	0.514819
ENSRNOG00000039559	Fam219a	0.00271349	0.811774	1.75537
ENSRNOG00000039560	Omd	0.00836594	2.41504	5.33333
ENSRNOG00000039759	Gpr34	0.0032495	-1.8548	0.276471
ENSRNOG00000039859	Dnmt1	1.11022e-16	-1.18372	0.440216
ENSRNOG00000039860	AC126960.1	0	5.14296	35.3333
ENSRNOG00000039876	Hnrnpa0	0.00224088	-0.355994	0.781331
ENSRNOG00000039980	Slc25a5	0	-0.462348	0.725804
ENSRNOG00000040136	Stpg4	0.00418971	-2.43063	0.185484
ENSRNOG00000040242	Epm2a	0.00945799	-2.04731	0.241935
ENSRNOG00000040287	Cyp1b1	0.000848857	1.06774	2.09615
ENSRNOG00000042037	Smim7	0.00344558	0.305206	1.23559
ENSRNOG00000042137	Sting1	0.001846	-0.395427	0.760265
ENSRNOG00000042139	Clec4a1	3.33067e-16	-0.759397	0.590743
ENSRNOG00000042230	RGD1307182	0	1.26814	2.40851
ENSRNOG00000042309	Kiaa0408L	0.00853101	-1.45943	0.363636
ENSRNOG00000042389	Bcl10	0.00847703	0.339374	1.26521
ENSRNOG00000042404	Ccdc122	0.00696643	1.22754	2.34167
ENSRNOG00000042426	Cyp4v3	0	-0.87523	0.545167
ENSRNOG00000042492	Cop1	8.88178e-16	0.877733	1.83749
ENSRNOG00000042496	Cyp4f5	0.00862463	-1.0578	0.480363
ENSRNOG00000042528	Tmem190	0.00586396	-3.27302	0.103448
ENSRNOG00000042576	Tcp11l1	0.00140043	0.992239	1.98927
ENSRNOG00000042581	Ptcra	0.000114939	-3.32193	0.1
ENSRNOG00000042717	Ciart	0.00720396	1.19212	2.28488
ENSRNOG00000042728	Fbrs	0.00782086	0.33742	1.2635
ENSRNOG00000042752	AABR07065010.1	0.00585894	-2	0.25
ENSRNOG00000042781	Ropn1l	0.00841681	-2.848	0.138889
ENSRNOG00000042821	Cd59	0.00126433	-0.303049	0.810537
ENSRNOG00000042826	Zfp52	0.00306176	1.40534	2.64881
ENSRNOG00000042980	Adam19	7.77156e-16	-0.970039	0.510492
ENSRNOG00000043006	Epm2aip1	0.00818373	-0.46598	0.723979
ENSRNOG00000043095	Etv3	0	0.552099	1.46622
ENSRNOG00000043098	Mt2A	0	0.560286	1.47456
ENSRNOG00000043099	Ddx21	6.17787e-06	-0.376198	0.770466
ENSRNOG00000043201	Coq8a	0.00180662	-1.27027	0.414583
ENSRNOG00000043210		4.6525e-05	-0.304562	0.809688
ENSRNOG00000043345	Rnf168	0.0052578	-0.755561	0.592316
ENSRNOG00000043348	Rpl39	6.66134e-16	-0.387993	0.764192
ENSRNOG00000043416	Bcl3	6.66134e-16	1.25162	2.38108
ENSRNOG00000043426	Kyat3	0.00636879	-1.926	0.263158
ENSRNOG00000043451	Spp1	8.88178e-16	-1.06332	0.478531
ENSRNOG00000043486	Tnfrsf26	0.00833818	0.539508	1.45348
ENSRNOG00000043498	Sik2	0.00022291	-0.420412	0.747211
ENSRNOG00000043503	Ehd1	2.88658e-15	1.44262	2.71813
ENSRNOG00000045535	Rtl8a	0.00445546	-0.324135	0.798777
ENSRNOG00000045560	Gvin1	3.55271e-15	-2.14534	0.226042
ENSRNOG00000045595	Tnfsf9	0.00266494	0.736277	1.66587
ENSRNOG00000045636	Fasn	2.10942e-15	-0.95854	0.514577
ENSRNOG00000045649	Arrdc3	0.00260977	1.17327	2.25523
ENSRNOG00000045670	Tnfsf12	0.00161401	0.309312	1.23912
ENSRNOG00000045686	Nfs1	0.0051201	-3.53051	0.0865385
ENSRNOG00000045738	Ak4	0.000770115	1.39839	2.63607
ENSRNOG00000045752	Rrm1	1.14675e-12	-0.459319	0.727329
ENSRNOG00000045829	Thbs1	2.4647e-14	3.63798	12.4492
ENSRNOG00000045843	Rusc2	0	0.948637	1.93005
ENSRNOG00000045918	Jarid2	0.00703111	0.499294	1.41352
ENSRNOG00000045926	Lrrc45	0.0091966	-0.507321	0.703528
ENSRNOG00000045931	Sik3	0.00447913	-0.371541	0.772956
ENSRNOG00000045941	Susd6	2.22045e-16	0.826258	1.77308
ENSRNOG00000045992	Tlr8	0.0090042	-0.552595	0.681793
ENSRNOG00000046005	Scd2	9.10383e-15	-2.39788	0.189743
ENSRNOG00000046057	Pnmt	0	4.62449	24.6667
ENSRNOG00000046195	AABR07029596.1	4.41469e-05	1.35176	2.55224
ENSRNOG00000046216	RGD1559482	0.00432925	-0.907806	0.532995
ENSRNOG00000046254	Adgre1	0	2.27218	4.83051
ENSRNOG00000046257	Ctdspl	0.00622434	-0.592403	0.663237
ENSRNOG00000046261	Acp5	0.00219102	-0.367721	0.775006
ENSRNOG00000046276	Myh3	6.255e-12	3.64386	12.5
ENSRNOG00000046327	Rbpj	3.33067e-16	3.70117	13.0065
ENSRNOG00000046330	AABR07029581.1	0.000152332	-0.542363	0.686645
ENSRNOG00000046345	Rpn1	8.88178e-16	-0.406721	0.754336
ENSRNOG00000046452	Fcgr2b	0	0.466751	1.38199
ENSRNOG00000046472	Arfgap3	0.000967534	0.48945	1.40391
ENSRNOG00000046479	Chaf1a	0.00502349	-0.629957	0.646196
ENSRNOG00000046493	Pnpo	0.0099072	-0.41708	0.748939
ENSRNOG00000046566	Tub	0.00932609	1.71312	3.27869
ENSRNOG00000046607	Cited4	0.000963182	0.917331	1.88862
ENSRNOG00000046639	Itgae	0.00854366	-0.744161	0.597015
ENSRNOG00000046683	Lilrb3	0.00206122	-1.57374	0.335938
ENSRNOG00000046699	Slpi	2.10942e-15	1.41265	2.66226
ENSRNOG00000046753	Mir6320	0.00298183	2.42381	5.36585
ENSRNOG00000046769	Mms19	0.00176979	-0.515954	0.69933
ENSRNOG00000046834	C3	3.33067e-15	1.00961	2.01337
ENSRNOG00000046891	Hk1	2.22045e-16	0.495842	1.41014
ENSRNOG00000046984	St6galnac6	0.00441792	-0.903324	0.534653
ENSRNOG00000047023	Aldh1l1	0.00463202	-2.45943	0.181818
ENSRNOG00000047137	Erbin	0.00724605	0.329636	1.2567
ENSRNOG00000047179	Aplp2	3.33067e-16	-0.439688	0.737294
ENSRNOG00000047213	Gnpda1	0.000203417	-0.442982	0.735613
ENSRNOG00000047235	Vps26b	0.00434215	-0.427563	0.743517
[truncated: 284 more rows]
