# Supplementary material for: Lactobacillus johnsonii N6.2 phospholipids induce immature-like dendritic cells with a migratory-regulatory-like transcriptional signature
Source: Gut Microbes. 2023 Sep 7;15(2):2252447. doi: 10.1080/19490976.2023.2252447 (PMC10486300; doi:10.1080/19490976.2023.2252447)
Supplement: Supplemental Material [file KGMI_A_2252447_SM2693.zip › Supplementary material/Table S4.xlsx]

## Sheet: GO analysis_padjust_withLog2FC_
Term	Category	Ontology	Number_genes	Number_DEGs	over_represented_pvalue	padjust
extracellular region	GO:0005576	CC	601	91	1.15559e-18	1.3529e-14
cytokine activity	GO:0005125	MF	93	34	1.59747e-18	1.3529e-14
immune response	GO:0006955	BP	173	44	2.01262e-17	1.13632e-13
extracellular space	GO:0005615	CC	624	87	1.69072e-15	7.15936e-12
inflammatory response	GO:0006954	BP	190	42	4.38639e-15	1.48593e-11
integral component of membrane	GO:0016021	CC	2742	229	5.43666e-14	1.53477e-10
cellular response to lipopolysaccharide	GO:0071222	BP	151	35	1.6851e-13	4.07746e-10
cell surface	GO:0009986	CC	388	56	4.69944e-12	9.94989e-09
cellular response to tumor necrosis factor	GO:0071356	BP	99	25	6.81634e-11	1.28283e-07
membrane	GO:0016020	CC	3904	281	8.9945e-10	1.52349e-06
signal transduction	GO:0007165	BP	684	74	1.40957e-09	2.17048e-06
response to lipopolysaccharide	GO:0032496	BP	156	29	4.54033e-09	6.40867e-06
G protein-coupled receptor signaling pathway	GO:0007186	BP	241	37	5.68758e-09	7.13294e-06
cellular response to interleukin-1	GO:0071347	BP	56	17	5.89569e-09	7.13294e-06
plasma membrane	GO:0005886	CC	2201	171	1.32556e-08	1.41405e-05
external side of plasma membrane	GO:0009897	CC	237	36	1.33574e-08	1.41405e-05
positive regulation of angiogenesis	GO:0045766	BP	105	21	1.17519e-07	0.000117091
positive regulation of vascular endothelial growth factor production	GO:0010575	BP	19	9	1.4572e-07	0.000137123
positive regulation of cytokine production	GO:0001819	BP	57	15	2.49506e-07	0.000222428
positive regulation of transcription by RNA polymerase II	GO:0045944	BP	832	77	3.20295e-07	0.000271258
cellular response to interferon-gamma	GO:0071346	BP	75	17	5.04125e-07	0.000406613
positive regulation of macrophage chemotaxis	GO:0010759	BP	16	8	6.4014e-07	0.00049285
chemotaxis	GO:0006935	BP	72	17	7.6872e-07	0.000566112
negative regulation of interferon-gamma production	GO:0032689	BP	27	10	8.65191e-07	0.000607125
response to bacterium	GO:0009617	BP	97	19	8.96099e-07	0.000607125
chemokine activity	GO:0008009	MF	28	11	1.00282e-06	0.0006533
negative regulation of fibroblast growth factor receptor signaling pathway	GO:0040037	BP	9	6	1.23802e-06	0.000776651
negative regulation of inflammatory response	GO:0050728	BP	74	16	1.63896e-06	0.000991453
cell adhesion	GO:0007155	BP	242	31	3.25608e-06	0.00190177
negative regulation of tumor necrosis factor production	GO:0032720	BP	53	13	3.45099e-06	0.00194843
signaling receptor activity	GO:0038023	MF	96	18	3.62582e-06	0.0019811
positive regulation of tyrosine phosphorylation of STAT protein	GO:0042531	BP	38	11	3.84676e-06	0.00198131
positive regulation of protein kinase B signaling	GO:0051897	BP	80	16	3.86015e-06	0.00198131
negative regulation of cell population proliferation	GO:0008285	BP	265	33	4.05946e-06	0.00202233
positive regulation of gene expression	GO:0010628	BP	341	39	5.09554e-06	0.00241789
positive regulation of peptidyl-tyrosine phosphorylation	GO:0050731	BP	73	15	5.13898e-06	0.00241789
negative regulation of interleukin-12 production	GO:0032695	BP	16	7	7.94783e-06	0.00363839
positive regulation of ERK1 and ERK2 cascade	GO:0070374	BP	136	21	1.19479e-05	0.00532564
negative regulation of NF-kappaB transcription factor activity	GO:0032088	BP	69	14	1.32823e-05	0.00576863
extracellular matrix organization	GO:0030198	BP	82	15	1.65107e-05	0.00699147
pattern recognition receptor activity	GO:0038187	MF	12	6	1.95839e-05	0.00809052
positive regulation of nitric-oxide synthase biosynthetic process	GO:0051770	BP	18	7	2.09448e-05	0.0081334
NAD+ nucleosidase activity	GO:0003953	MF	25	8	2.13404e-05	0.0081334
animal organ development	GO:0048513	BP	25	8	2.15104e-05	0.0081334
response to molecule of bacterial origin	GO:0002237	BP	8	5	2.16084e-05	0.0081334
positive regulation of inflammatory response	GO:0050729	BP	70	14	2.47787e-05	0.00881088
positive regulation of interleukin-10 production	GO:0032733	BP	31	9	2.48519e-05	0.00881088
cellular response to interleukin-6	GO:0071354	BP	17	7	2.49688e-05	0.00881088
positive regulation of interleukin-17 production	GO:0032740	BP	18	7	2.59783e-05	0.00898001
negative regulation of MAP kinase activity	GO:0043407	BP	32	9	2.88638e-05	0.00977789
